# Supplementary material for: Standardisation of lymphatic filariasis microfilaraemia prevalence estimates based on different diagnostic methods: a systematic review and meta-analysis
Source: Parasit Vectors. 2020 Jun 11;13:302. doi: 10.1186/s13071-020-04144-9 (PMC7288683; doi:10.1186/s13071-020-04144-9)
Supplement: Supplementary file 3 — Additional file 3: Data S1. Predicted prevalence estimates for the various diagnostic techniques, with 95% confidence intervals, and relative risks, for transformation to mf prevalences as measured by TBS20 and vice versa. [file 13071_2020_4144_MOESM3_ESM.xlsx]

## Sheet: Readme
Data S1. Predicted prevalence estimates for the various diagnostic techniques, with 95% confidence intervals, and relative risks, for transformation to mf prevalences as measured by TBS20 and vice versa. Supplement to: Standardisation of lymphatic filariasis microfilaraemia prevalence estimates based on different diagnostic methods: a systematic review and meta-analysis Vinkeles Melchers NVS#, Co…
Note:
To find the standardised mf prevalence as measured by TBS20 from specific community-based mf prevalences as detected by a more sensitive diagnostic technique, one could use the drop-down menu that is offered on the right-hand side of the 'p.sens_diag_tech' variable to find the appropriate mf prevalence.
Explanation of variables
sens_diag_tech	The more sensitive diagnostic technique that was compared with the reference diagnostic technique
p.sens_diag_tech	A given community-based mf prevalence as detected by the more sensitive diagnostic technique
ref_diag_tech	The reference diagnostic technique, thick blood smear with 20 µL blood or with varying blood volumes (only when comparing to the CCT)
p.tbs	The predicted mf prevalence as detected by the reference diagnostic technique, per given mf prevalence
p.tbs.lo	The lower bound of the confidence interval of the predicted mf prevalence as detected by the reference diagnostic technique, per given mf prevalence
p.tbs.hi	The upper bound of the confidence interval of the predicted mf prevalence as detected by the reference diagnostic technique, per given mf prevalence
p.tbs.pred.lo	The lower bound of the credibility/prediction interval (mixed-effects model) of the predicted mf prevalence as detected by the reference diagnostic technique, per given mf prevalence
p.tbs.pred.hi	The upper bound of the credibility/prediction interval (mixed-effects model) of the predicted mf prevalence as detected by the reference diagnostic technique, per given mf prevalence
RR	The relative risk for each given mf prevalence as measured by a more sensitive diagnostic technique to translate the mf prevalence into a mf prevalence as detected by the reference diagnostic technique, per given mf prevalence
RR.lo	The lower bound of the confidence interval of the relative risks, per given mf prevalence
RR.hi	The upper bound of the confidence interval of the relative risks, per given mf prevalence
RR.pred.lo	The lower bound of the credibility/prediction interval (mixed-effects model) of the relative risks, per given mf prevalence
RR.pred.hi	The upper bound of the credibility/prediction interval (mixed-effects model) of the relative risks, per given mf prevalence

## Sheet: CCT to TBS20
sens_diag_tech	p.sens_diag_tech	ref_diag_tech	p.tbs	p.tbs.lo	p.tbs.hi	p.tbs.pred.lo	p.tbs.pred.hi	RR	RR.lo	RR.hi	RR.pred.lo	RR.pred.hi
CCT	0	TBS (varying volumes)	0	0	0	0	0	0	0	0	0	0
CCT	0.1	TBS (varying volumes)	0.0344906	0.0189692	0.0627043	0.0109188	0.108895	0.344906	0.189692	0.627043	0.109188	1.08895
CCT	0.2	TBS (varying volumes)	0.0690265	0.0379692	0.125455	0.0218571	0.21777	0.345133	0.189846	0.627277	0.109285	1.08885
CCT	0.3	TBS (varying volumes)	0.103608	0.0570001	0.188254	0.0328149	0.326626	0.345359	0.19	0.627512	0.109383	1.08875
CCT	0.4	TBS (varying volumes)	0.138234	0.076062	0.251099	0.0437923	0.435462	0.345586	0.190155	0.627746	0.109481	1.08866
CCT	0.5	TBS (varying volumes)	0.172907	0.0951548	0.31399	0.0547894	0.544279	0.345813	0.19031	0.627981	0.109579	1.08856
CCT	0.6	TBS (varying volumes)	0.207624	0.114279	0.37693	0.0658062	0.653077	0.346041	0.190465	0.628216	0.109677	1.08846
CCT	0.7	TBS (varying volumes)	0.242388	0.133434	0.439916	0.0768427	0.761856	0.346269	0.19062	0.628451	0.109775	1.08837
CCT	0.8	TBS (varying volumes)	0.277197	0.15262	0.502949	0.087899	0.870615	0.346497	0.190775	0.628686	0.109874	1.08827
CCT	0.9	TBS (varying volumes)	0.312053	0.171838	0.566029	0.0989752	0.979354	0.346725	0.190931	0.628922	0.109972	1.08817
CCT	1	TBS (varying volumes)	0.346954	0.191087	0.629157	0.110071	1.08807	0.346954	0.191087	0.629157	0.110071	1.08807
CCT	1.1	TBS (varying volumes)	0.381901	0.210368	0.692332	0.121187	1.19678	0.347183	0.191243	0.629393	0.11017	1.08798
CCT	1.2	TBS (varying volumes)	0.416895	0.22968	0.755555	0.132323	1.30546	0.347412	0.1914	0.629629	0.11027	1.08788
CCT	1.3	TBS (varying volumes)	0.451934	0.249024	0.818824	0.14348	1.41412	0.347642	0.191557	0.629865	0.110369	1.08778
CCT	1.4	TBS (varying volumes)	0.48702	0.268399	0.882142	0.154656	1.52276	0.347872	0.191714	0.630101	0.110468	1.08769
CCT	1.5	TBS (varying volumes)	0.522153	0.287807	0.945507	0.165852	1.63139	0.348102	0.191871	0.630338	0.110568	1.08759
CCT	1.6	TBS (varying volumes)	0.557332	0.307246	1.00892	0.177069	1.73999	0.348333	0.192029	0.630574	0.110668	1.08749
CCT	1.7	TBS (varying volumes)	0.592558	0.326717	1.07238	0.188306	1.84858	0.348563	0.192186	0.630811	0.110768	1.0874
CCT	1.8	TBS (varying volumes)	0.62783	0.34622	1.13589	0.199563	1.95714	0.348795	0.192344	0.631048	0.110869	1.0873
CCT	1.9	TBS (varying volumes)	0.663149	0.365755	1.19944	0.210841	2.06569	0.349026	0.192503	0.631285	0.110969	1.0872
CCT	2	TBS (varying volumes)	0.698515	0.385323	1.26305	0.222139	2.17421	0.349258	0.192661	0.631523	0.11107	1.08711
CCT	2.1	TBS (varying volumes)	0.733929	0.404922	1.3267	0.233458	2.28272	0.34949	0.19282	0.63176	0.111171	1.08701
CCT	2.2	TBS (varying volumes)	0.769389	0.424555	1.3904	0.244797	2.39121	0.349722	0.192979	0.631998	0.111272	1.08691
CCT	2.3	TBS (varying volumes)	0.804896	0.444219	1.45414	0.256157	2.49968	0.349955	0.193139	0.632236	0.111373	1.08682
CCT	2.4	TBS (varying volumes)	0.840451	0.463916	1.51794	0.267538	2.60813	0.350188	0.193298	0.632474	0.111474	1.08672
CCT	2.5	TBS (varying volumes)	0.876053	0.483646	1.58178	0.278939	2.71656	0.350421	0.193458	0.632712	0.111576	1.08662
CCT	2.6	TBS (varying volumes)	0.911702	0.503408	1.64567	0.290362	2.82497	0.350655	0.193618	0.632951	0.111678	1.08653
CCT	2.7	TBS (varying volumes)	0.9474	0.523203	1.70961	0.301805	2.93337	0.350889	0.193779	0.633189	0.111779	1.08643
CCT	2.8	TBS (varying volumes)	0.983144	0.543031	1.7736	0.313268	3.04174	0.351123	0.19394	0.633428	0.111882	1.08634
CCT	2.9	TBS (varying volumes)	1.01894	0.562891	1.83763	0.324753	3.15009	0.351358	0.1941	0.633667	0.111984	1.08624
CCT	3	TBS (varying volumes)	1.05478	0.582785	1.90172	0.336259	3.25843	0.351592	0.194262	0.633906	0.112086	1.08614
CCT	3.1	TBS (varying volumes)	1.09067	0.602712	1.96585	0.347786	3.36674	0.351828	0.194423	0.634146	0.112189	1.08605
CCT	3.2	TBS (varying volumes)	1.1266	0.622672	2.03003	0.359334	3.47504	0.352063	0.194585	0.634385	0.112292	1.08595
CCT	3.3	TBS (varying volumes)	1.16259	0.642665	2.09426	0.370904	3.58331	0.352299	0.194747	0.634625	0.112395	1.08585
CCT	3.4	TBS (varying volumes)	1.19862	0.662692	2.15854	0.382494	3.69157	0.352535	0.194909	0.634865	0.112498	1.08576
CCT	3.5	TBS (varying volumes)	1.2347	0.682752	2.22287	0.394106	3.79981	0.352771	0.195072	0.635105	0.112602	1.08566
CCT	3.6	TBS (varying volumes)	1.27083	0.702845	2.28724	0.405739	3.90803	0.353008	0.195235	0.635345	0.112705	1.08556
CCT	3.7	TBS (varying volumes)	1.30701	0.722972	2.35167	0.417394	4.01623	0.353245	0.195398	0.635585	0.112809	1.08547
CCT	3.8	TBS (varying volumes)	1.34323	0.743133	2.41614	0.42907	4.12441	0.353483	0.195561	0.635826	0.112913	1.08537
CCT	3.9	TBS (varying volumes)	1.37951	0.763327	2.48066	0.440768	4.23257	0.35372	0.195725	0.636067	0.113017	1.08527
CCT	4	TBS (varying volumes)	1.41583	0.783556	2.54523	0.452488	4.34071	0.353958	0.195889	0.636308	0.113122	1.08518
CCT	4.1	TBS (varying volumes)	1.45221	0.803818	2.60985	0.464229	4.44884	0.354197	0.196053	0.636549	0.113227	1.08508
CCT	4.2	TBS (varying volumes)	1.48863	0.824114	2.67452	0.475991	4.55694	0.354436	0.196218	0.63679	0.113331	1.08499
CCT	4.3	TBS (varying volumes)	1.5251	0.844444	2.73924	0.487776	4.66503	0.354675	0.196382	0.637032	0.113436	1.08489
CCT	4.4	TBS (varying volumes)	1.56162	0.864809	2.804	0.499582	4.77309	0.354914	0.196547	0.637273	0.113541	1.08479
CCT	4.5	TBS (varying volumes)	1.59819	0.885207	2.86882	0.511411	4.88114	0.355153	0.196713	0.637515	0.113647	1.0847
CCT	4.6	TBS (varying volumes)	1.63481	0.90564	2.93368	0.523261	4.98916	0.355393	0.196878	0.637757	0.113752	1.0846
CCT	4.7	TBS (varying volumes)	1.67148	0.926108	2.9986	0.535134	5.09717	0.355634	0.197044	0.638	0.113858	1.0845
CCT	4.8	TBS (varying volumes)	1.7082	0.94661	3.06356	0.547028	5.20516	0.355874	0.19721	0.638242	0.113964	1.08441
CCT	4.9	TBS (varying volumes)	1.74497	0.967146	3.12858	0.558945	5.31313	0.356115	0.197377	0.638485	0.11407	1.08431
CCT	5	TBS (varying volumes)	1.78178	0.987718	3.19364	0.570883	5.42108	0.356357	0.197544	0.638728	0.114177	1.08422
CCT	5.1	TBS (varying volumes)	1.81865	1.00832	3.25875	0.582845	5.52901	0.356598	0.197711	0.638971	0.114283	1.08412
CCT	5.2	TBS (varying volumes)	1.85557	1.02896	3.32391	0.594828	5.63693	0.35684	0.197878	0.639214	0.11439	1.08402
CCT	5.3	TBS (varying volumes)	1.89254	1.04964	3.38912	0.606834	5.74482	0.357082	0.198045	0.639457	0.114497	1.08393
CCT	5.4	TBS (varying volumes)	1.92955	1.07035	3.45438	0.618862	5.85269	0.357325	0.198213	0.639701	0.114604	1.08383
CCT	5.5	TBS (varying volumes)	1.96662	1.0911	3.51969	0.630913	5.96055	0.357568	0.198381	0.639944	0.114712	1.08374
CCT	5.6	TBS (varying volumes)	2.00374	1.11188	3.58505	0.642987	6.06838	0.357811	0.19855	0.640188	0.114819	1.08364
CCT	5.7	TBS (varying volumes)	2.04091	1.1327	3.65046	0.655083	6.1762	0.358055	0.198719	0.640432	0.114927	1.08354
CCT	5.8	TBS (varying volumes)	2.07813	1.15355	3.71592	0.667202	6.284	0.358299	0.198888	0.640677	0.115035	1.08345
CCT	5.9	TBS (varying volumes)	2.1154	1.17444	3.78143	0.679344	6.39178	0.358543	0.199057	0.640921	0.115143	1.08335
CCT	6	TBS (varying volumes)	2.15272	1.19536	3.84699	0.691508	6.49954	0.358787	0.199226	0.641166	0.115251	1.08326
CCT	6.1	TBS (varying volumes)	2.1901	1.21632	3.91261	0.703696	6.60728	0.359032	0.199396	0.641411	0.11536	1.08316
CCT	6.2	TBS (varying volumes)	2.22752	1.23731	3.97827	0.715906	6.715	0.359278	0.199566	0.641656	0.115469	1.08306
CCT	6.3	TBS (varying volumes)	2.265	1.25834	4.04398	0.72814	6.8227	0.359523	0.199737	0.641901	0.115578	1.08297
CCT	6.4	TBS (varying volumes)	2.30252	1.27941	4.10974	0.740396	6.93038	0.359769	0.199908	0.642146	0.115687	1.08287
CCT	6.5	TBS (varying volumes)	2.3401	1.30051	4.17555	0.752676	7.03805	0.360015	0.200079	0.642392	0.115796	1.08278
CCT	6.6	TBS (varying volumes)	2.37773	1.32165	4.24141	0.764979	7.14569	0.360262	0.20025	0.642638	0.115906	1.08268
CCT	6.7	TBS (varying volumes)	2.41541	1.34282	4.30732	0.777305	7.25332	0.360509	0.200422	0.642884	0.116016	1.08258
CCT	6.8	TBS (varying volumes)	2.45314	1.36404	4.37328	0.789655	7.36093	0.360756	0.200593	0.64313	0.116126	1.08249
CCT	6.9	TBS (varying volumes)	2.49093	1.38528	4.4393	0.802028	7.46851	0.361004	0.200766	0.643376	0.116236	1.08239
CCT	7	TBS (varying volumes)	2.52876	1.40657	4.50536	0.814425	7.57608	0.361252	0.200938	0.643623	0.116346	1.0823
CCT	7.1	TBS (varying volumes)	2.56665	1.42789	4.57147	0.826845	7.68363	0.3615	0.201111	0.64387	0.116457	1.0822
CCT	7.2	TBS (varying volumes)	2.60459	1.44925	4.63764	0.839289	7.79116	0.361749	0.201284	0.644116	0.116568	1.08211
CCT	7.3	TBS (varying volumes)	2.64258	1.47064	4.70385	0.851757	7.89867	0.361998	0.201457	0.644364	0.116679	1.08201
CCT	7.4	TBS (varying volumes)	2.68063	1.49207	4.77012	0.864248	8.00617	0.362247	0.201631	0.644611	0.11679	1.08191
CCT	7.5	TBS (varying volumes)	2.71872	1.51354	4.83644	0.876764	8.11364	0.362497	0.201805	0.644858	0.116902	1.08182
CCT	7.6	TBS (varying volumes)	2.75687	1.53504	4.90281	0.889303	8.2211	0.362747	0.201979	0.645106	0.117014	1.08172
CCT	7.7	TBS (varying volumes)	2.79508	1.55659	4.96922	0.901866	8.32853	0.362997	0.202154	0.645354	0.117125	1.08163
CCT	7.8	TBS (varying volumes)	2.83333	1.57817	5.0357	0.914453	8.43595	0.363248	0.202329	0.645602	0.117238	1.08153
CCT	7.9	TBS (varying volumes)	2.87164	1.59978	5.10222	0.927065	8.54335	0.363499	0.202504	0.64585	0.11735	1.08144
CCT	8	TBS (varying volumes)	2.91	1.62144	5.16879	0.9397	8.65072	0.36375	0.20268	0.646099	0.117463	1.08134
CCT	8.1	TBS (varying volumes)	2.94841	1.64313	5.23541	0.95236	8.75808	0.364002	0.202855	0.646347	0.117575	1.08124
CCT	8.2	TBS (varying volumes)	2.98688	1.66486	5.30209	0.965044	8.86543	0.364254	0.203032	0.646596	0.117688	1.08115
CCT	8.3	TBS (varying volumes)	3.0254	1.68663	5.36881	0.977753	8.97275	0.364506	0.203208	0.646845	0.117802	1.08105
CCT	8.4	TBS (varying volumes)	3.06398	1.70843	5.43559	0.990486	9.08005	0.364759	0.203385	0.647094	0.117915	1.08096
CCT	8.5	TBS (varying volumes)	3.1026	1.73027	5.50242	1.00324	9.18733	0.365012	0.203562	0.647344	0.118029	1.08086
CCT	8.6	TBS (varying volumes)	3.14128	1.75216	5.5693	1.01603	9.2946	0.365266	0.203739	0.647593	0.118143	1.08077
CCT	8.7	TBS (varying volumes)	3.18002	1.77408	5.63624	1.02883	9.40184	0.36552	0.203917	0.647843	0.118257	1.08067
CCT	8.8	TBS (varying volumes)	3.21881	1.79603	5.70322	1.04166	9.50907	0.365774	0.204095	0.648093	0.118371	1.08058
CCT	8.9	TBS (varying volumes)	3.25765	1.81803	5.77025	1.05452	9.61628	0.366028	0.204273	0.648343	0.118485	1.08048
CCT	9	TBS (varying volumes)	3.29655	1.84006	5.83734	1.0674	9.72347	0.366283	0.204451	0.648594	0.1186	1.08039
CCT	9.1	TBS (varying volumes)	3.3355	1.86214	5.90448	1.08031	9.83064	0.366538	0.20463	0.648844	0.118715	1.08029
CCT	9.2	TBS (varying volumes)	3.37451	1.88425	5.97167	1.09324	9.93779	0.366794	0.20481	0.649095	0.11883	1.08019
CCT	9.3	TBS (varying volumes)	3.41356	1.9064	6.03892	1.1062	10.0449	0.36705	0.204989	0.649346	0.118946	1.0801
CCT	9.4	TBS (varying volumes)	3.45268	1.92859	6.10621	1.11918	10.152	0.367306	0.205169	0.649597	0.119062	1.08
CCT	9.5	TBS (varying volumes)	3.49185	1.95082	6.17356	1.13219	10.2591	0.367563	0.205349	0.649848	0.119177	1.07991
CCT	9.6	TBS (varying volumes)	3.53107	1.97308	6.24096	1.14522	10.3662	0.36782	0.20553	0.6501	0.119293	1.07981
CCT	9.7	TBS (varying volumes)	3.57035	1.99539	6.30841	1.15828	10.4733	0.368077	0.20571	0.650352	0.11941	1.07972
CCT	9.8	TBS (varying volumes)	3.60969	2.01774	6.37591	1.17136	10.5803	0.368335	0.205891	0.650604	0.119526	1.07962
CCT	9.9	TBS (varying volumes)	3.64907	2.04012	6.44347	1.18447	10.6873	0.368593	0.206073	0.650856	0.119643	1.07953
CCT	10	TBS (varying volumes)	3.68852	2.06255	6.51108	1.1976	10.7943	0.368852	0.206255	0.651108	0.11976	1.07943
CCT	10.1	TBS (varying volumes)	3.72802	2.08501	6.57874	1.21076	10.9013	0.369111	0.206437	0.65136	0.119877	1.07934
CCT	10.2	TBS (varying volumes)	3.76757	2.10751	6.64645	1.22395	11.0083	0.36937	0.206619	0.651613	0.119995	1.07924
CCT	10.3	TBS (varying volumes)	3.80718	2.13006	6.71422	1.23716	11.1152	0.369629	0.206802	0.651866	0.120113	1.07915
CCT	10.4	TBS (varying volumes)	3.84685	2.15264	6.78204	1.2504	11.2221	0.369889	0.206985	0.652119	0.120231	1.07905
CCT	10.5	TBS (varying volumes)	3.88657	2.17527	6.84991	1.26366	11.329	0.37015	0.207168	0.652372	0.120349	1.07896
CCT	10.6	TBS (varying volumes)	3.92635	2.19793	6.91783	1.27695	11.4359	0.37041	0.207352	0.652626	0.120467	1.07886
CCT	10.7	TBS (varying volumes)	3.96618	2.22063	6.98581	1.29027	11.5428	0.370671	0.207536	0.65288	0.120586	1.07877
CCT	10.8	TBS (varying volumes)	4.00607	2.24338	7.05384	1.30361	11.6496	0.370933	0.20772	0.653133	0.120705	1.07867
CCT	10.9	TBS (varying volumes)	4.04602	2.26616	7.12192	1.31698	11.7565	0.371195	0.207905	0.653388	0.120824	1.07858
CCT	11	TBS (varying volumes)	4.08602	2.28899	7.19006	1.33037	11.8633	0.371457	0.20809	0.653642	0.120943	1.07848
CCT	11.1	TBS (varying volumes)	4.12608	2.31185	7.25825	1.3438	11.9701	0.371719	0.208275	0.653896	0.121063	1.07838
CCT	11.2	TBS (varying volumes)	4.1662	2.33476	7.32649	1.35724	12.0768	0.371982	0.208461	0.654151	0.121182	1.07829
CCT	11.3	TBS (varying volumes)	4.20637	2.35771	7.39479	1.37072	12.1836	0.372245	0.208647	0.654406	0.121303	1.07819
CCT	11.4	TBS (varying volumes)	4.2466	2.3807	7.46313	1.38422	12.2903	0.372509	0.208833	0.654661	0.121423	1.0781
CCT	11.5	TBS (varying volumes)	4.28689	2.40373	7.53154	1.39775	12.3971	0.372773	0.20902	0.654916	0.121543	1.078
CCT	11.6	TBS (varying volumes)	4.32723	2.4268	7.59999	1.4113	12.5038	0.373037	0.209207	0.655172	0.121664	1.07791
CCT	11.7	TBS (varying volumes)	4.36764	2.44991	7.6685	1.42489	12.6104	0.373302	0.209394	0.655427	0.121785	1.07781
CCT	11.8	TBS (varying volumes)	4.40809	2.47306	7.73706	1.43849	12.7171	0.373567	0.209582	0.655683	0.121906	1.07772
CCT	11.9	TBS (varying volumes)	4.44861	2.49626	7.80568	1.45213	12.8237	0.373833	0.20977	0.655939	0.122028	1.07762
CCT	12	TBS (varying volumes)	4.48918	2.5195	7.87435	1.46579	12.9304	0.374099	0.209958	0.656196	0.12215	1.07753
CCT	12.1	TBS (varying volumes)	4.52982	2.54277	7.94307	1.47949	13.037	0.374365	0.210147	0.656452	0.122272	1.07743
CCT	12.2	TBS (varying volumes)	4.57051	2.5661	8.01185	1.4932	13.1435	0.374632	0.210336	0.656709	0.122394	1.07734
CCT	12.3	TBS (varying volumes)	4.61125	2.58946	8.08068	1.50695	13.2501	0.374899	0.210525	0.656966	0.122516	1.07725
CCT	12.4	TBS (varying volumes)	4.65206	2.61286	8.14956	1.52072	13.3567	0.375166	0.210715	0.657223	0.122639	1.07715
CCT	12.5	TBS (varying volumes)	4.69292	2.63631	8.2185	1.53452	13.4632	0.375434	0.210905	0.65748	0.122762	1.07706
CCT	12.6	TBS (varying volumes)	4.73385	2.6598	8.28749	1.54835	13.5697	0.375702	0.211095	0.657737	0.122885	1.07696
CCT	12.7	TBS (varying volumes)	4.77483	2.68333	8.35654	1.56221	13.6762	0.375971	0.211286	0.657995	0.123009	1.07687
CCT	12.8	TBS (varying volumes)	4.81587	2.7069	8.42564	1.57609	13.7827	0.37624	0.211477	0.658253	0.123132	1.07677
CCT	12.9	TBS (varying volumes)	4.85696	2.73052	8.49479	1.59	13.8891	0.376509	0.211668	0.658511	0.123256	1.07668
CCT	13	TBS (varying volumes)	4.89812	2.75418	8.564	1.60394	13.9956	0.376779	0.21186	0.658769	0.12338	1.07658
CCT	13.1	TBS (varying volumes)	4.93934	2.77788	8.63326	1.61791	14.102	0.377049	0.212052	0.659028	0.123505	1.07649
CCT	13.2	TBS (varying volumes)	4.98061	2.80163	8.70258	1.63191	14.2084	0.377319	0.212245	0.659286	0.123629	1.07639
CCT	13.3	TBS (varying volumes)	5.02195	2.82542	8.77195	1.64593	14.3148	0.37759	0.212437	0.659545	0.123754	1.0763
CCT	13.4	TBS (varying volumes)	5.06334	2.84925	8.84138	1.65999	14.4211	0.377861	0.212631	0.659804	0.12388	1.0762
CCT	13.5	TBS (varying volumes)	5.10479	2.87312	8.91086	1.67407	14.5275	0.378133	0.212824	0.660064	0.124005	1.07611
CCT	13.6	TBS (varying volumes)	5.14631	2.89704	8.9804	1.68818	14.6338	0.378405	0.213018	0.660323	0.124131	1.07601
CCT	13.7	TBS (varying volumes)	5.18788	2.92101	9.04999	1.70232	14.7401	0.378677	0.213212	0.660583	0.124257	1.07592
CCT	13.8	TBS (varying volumes)	5.22951	2.94501	9.11963	1.71648	14.8464	0.37895	0.213407	0.660843	0.124383	1.07582
CCT	13.9	TBS (varying volumes)	5.27121	2.96906	9.18933	1.73068	14.9526	0.379223	0.213602	0.661103	0.124509	1.07573
CCT	14	TBS (varying volumes)	5.31296	2.99316	9.25909	1.74491	15.0589	0.379497	0.213797	0.661363	0.124636	1.07563
CCT	14.1	TBS (varying volumes)	5.35477	3.01729	9.3289	1.75916	15.1651	0.379771	0.213992	0.661624	0.124763	1.07554
CCT	14.2	TBS (varying volumes)	5.39665	3.04148	9.39876	1.77344	15.2713	0.380046	0.214188	0.661885	0.12489	1.07545
CCT	14.3	TBS (varying volumes)	5.43858	3.0657	9.46868	1.78776	15.3775	0.38032	0.214385	0.662145	0.125018	1.07535
CCT	14.4	TBS (varying volumes)	5.48058	3.08997	9.53865	1.8021	15.4837	0.380596	0.214582	0.662407	0.125146	1.07526
CCT	14.5	TBS (varying volumes)	5.52263	3.11429	9.60868	1.81647	15.5898	0.380871	0.214779	0.662668	0.125274	1.07516
CCT	14.6	TBS (varying volumes)	5.56475	3.13865	9.67877	1.83087	15.696	0.381147	0.214976	0.662929	0.125402	1.07507
CCT	14.7	TBS (varying volumes)	5.60693	3.16306	9.74891	1.8453	15.8021	0.381424	0.215174	0.663191	0.125531	1.07497
CCT	14.8	TBS (varying volumes)	5.64916	3.18751	9.81911	1.85976	15.9082	0.3817	0.215372	0.663453	0.125659	1.07488
CCT	14.9	TBS (varying volumes)	5.69147	3.212	9.88936	1.87425	16.0143	0.381978	0.21557	0.663715	0.125789	1.07478
CCT	15	TBS (varying volumes)	5.73383	3.23654	9.95967	1.88877	16.1203	0.382255	0.215769	0.663978	0.125918	1.07469
CCT	15.1	TBS (varying volumes)	5.77625	3.26113	10.03	1.90332	16.2264	0.382533	0.215969	0.66424	0.126047	1.07459
CCT	15.2	TBS (varying volumes)	5.81874	3.28576	10.1004	1.9179	16.3324	0.382812	0.216168	0.664503	0.126177	1.0745
CCT	15.3	TBS (varying volumes)	5.86128	3.31043	10.1709	1.9325	16.4384	0.38309	0.216368	0.664766	0.126308	1.07441
CCT	15.4	TBS (varying volumes)	5.90389	3.33516	10.2415	1.94714	16.5444	0.38337	0.216569	0.665029	0.126438	1.07431
CCT	15.5	TBS (varying volumes)	5.94656	3.35993	10.312	1.96181	16.6504	0.383649	0.216769	0.665293	0.126569	1.07422
CCT	15.6	TBS (varying volumes)	5.9893	3.38474	10.3827	1.97651	16.7563	0.383929	0.21697	0.665556	0.1267	1.07412
CCT	15.7	TBS (varying volumes)	6.03209	3.4096	10.4534	1.99124	16.8623	0.38421	0.217172	0.66582	0.126831	1.07403
CCT	15.8	TBS (varying volumes)	6.07495	3.43451	10.5241	2.006	16.9682	0.384491	0.217374	0.666084	0.126962	1.07393
CCT	15.9	TBS (varying volumes)	6.11787	3.45946	10.5949	2.0208	17.0741	0.384772	0.217576	0.666349	0.127094	1.07384
CCT	16	TBS (varying volumes)	6.16086	3.48446	10.6658	2.03562	17.1799	0.385054	0.217779	0.666613	0.127226	1.07375
CCT	16.1	TBS (varying volumes)	6.2039	3.5095	10.7367	2.05047	17.2858	0.385336	0.217982	0.666878	0.127358	1.07365
CCT	16.2	TBS (varying volumes)	6.24701	3.5346	10.8077	2.06536	17.3916	0.385618	0.218185	0.667143	0.127491	1.07356
CCT	16.3	TBS (varying volumes)	6.29019	3.55974	10.8787	2.08027	17.4974	0.385901	0.218389	0.667408	0.127624	1.07346
CCT	16.4	TBS (varying volumes)	6.33342	3.58492	10.9498	2.09522	17.6033	0.386184	0.218593	0.667673	0.127757	1.07337
CCT	16.5	TBS (varying volumes)	6.37672	3.61016	11.021	2.11019	17.709	0.386468	0.218797	0.667939	0.127891	1.07327
CCT	16.6	TBS (varying volumes)	6.42009	3.63544	11.0922	2.1252	17.8148	0.386752	0.219002	0.668204	0.128024	1.07318
CCT	16.7	TBS (varying volumes)	6.46352	3.66077	11.1635	2.14024	17.9205	0.387037	0.219208	0.66847	0.128158	1.07309
CCT	16.8	TBS (varying volumes)	6.50701	3.68614	11.2348	2.15531	18.0263	0.387322	0.219413	0.668736	0.128293	1.07299
CCT	16.9	TBS (varying volumes)	6.55056	3.71157	11.3061	2.17042	18.132	0.387607	0.219619	0.669003	0.128427	1.0729
CCT	17	TBS (varying volumes)	6.59418	3.73704	11.3776	2.18555	18.2377	0.387893	0.219826	0.669269	0.128562	1.0728
CCT	17.1	TBS (varying volumes)	6.63787	3.76256	11.4491	2.20072	18.3433	0.388179	0.220033	0.669536	0.128697	1.07271
CCT	17.2	TBS (varying volumes)	6.68162	3.78812	11.5206	2.21592	18.449	0.388466	0.22024	0.669803	0.128832	1.07262
CCT	17.3	TBS (varying volumes)	6.72543	3.81374	11.5922	2.23115	18.5546	0.388753	0.220447	0.67007	0.128968	1.07252
CCT	17.4	TBS (varying volumes)	6.76931	3.8394	11.6639	2.24641	18.6602	0.389041	0.220655	0.670338	0.129104	1.07243
CCT	17.5	TBS (varying volumes)	6.81325	3.86512	11.7356	2.26171	18.7658	0.389329	0.220864	0.670605	0.12924	1.07233
CCT	17.6	TBS (varying volumes)	6.85726	3.89088	11.8074	2.27703	18.8714	0.389617	0.221073	0.670873	0.129377	1.07224
CCT	17.7	TBS (varying volumes)	6.90134	3.91669	11.8792	2.29239	18.977	0.389906	0.221282	0.671141	0.129514	1.07215
CCT	17.8	TBS (varying volumes)	6.94548	3.94254	11.9511	2.30779	19.0825	0.390195	0.221491	0.67141	0.129651	1.07205
CCT	17.9	TBS (varying volumes)	6.98968	3.96845	12.023	2.32321	19.188	0.390485	0.221701	0.671678	0.129788	1.07196
CCT	18	TBS (varying volumes)	7.03395	3.99441	12.095	2.33867	19.2935	0.390775	0.221912	0.671947	0.129926	1.07186
CCT	18.1	TBS (varying volumes)	7.07829	4.02042	12.1671	2.35416	19.399	0.391066	0.222122	0.672216	0.130064	1.07177
CCT	18.2	TBS (varying volumes)	7.12269	4.04647	12.2392	2.36968	19.5045	0.391357	0.222334	0.672485	0.130202	1.07168
CCT	18.3	TBS (varying volumes)	7.16716	4.07258	12.3114	2.38524	19.61	0.391648	0.222545	0.672754	0.130341	1.07158
CCT	18.4	TBS (varying volumes)	7.21169	4.09873	12.3836	2.40083	19.7154	0.39194	0.222757	0.673024	0.13048	1.07149
CCT	18.5	TBS (varying volumes)	7.25629	4.12494	12.4559	2.41645	19.8208	0.392232	0.222969	0.673294	0.130619	1.07139
CCT	18.6	TBS (varying volumes)	7.30096	4.15119	12.5283	2.43211	19.9262	0.392525	0.223182	0.673564	0.130759	1.0713
CCT	18.7	TBS (varying volumes)	7.3457	4.1775	12.6007	2.4478	20.0316	0.392818	0.223395	0.673834	0.130898	1.07121
CCT	18.8	TBS (varying volumes)	7.3905	4.20385	12.6732	2.46352	20.1369	0.393112	0.223609	0.674104	0.131038	1.07111
CCT	18.9	TBS (varying volumes)	7.43537	4.23026	12.7457	2.47928	20.2423	0.393406	0.223823	0.674375	0.131179	1.07102
CCT	19	TBS (varying volumes)	7.4803	4.25671	12.8183	2.49507	20.3476	0.3937	0.224037	0.674646	0.131319	1.07093
CCT	19.1	TBS (varying volumes)	7.52531	4.28322	12.8909	2.51089	20.4529	0.393995	0.224252	0.674917	0.13146	1.07083
CCT	19.2	TBS (varying volumes)	7.57038	4.30978	12.9636	2.52675	20.5582	0.39429	0.224468	0.675188	0.131602	1.07074
CCT	19.3	TBS (varying volumes)	7.61551	4.33639	13.0364	2.54265	20.6634	0.394586	0.224683	0.67546	0.131743	1.07064
CCT	19.4	TBS (varying volumes)	7.66072	4.36305	13.1092	2.55857	20.7687	0.394882	0.224899	0.675731	0.131885	1.07055
CCT	19.5	TBS (varying volumes)	7.70599	4.38976	13.1821	2.57453	20.8739	0.395179	0.225116	0.676003	0.132027	1.07046
CCT	19.6	TBS (varying volumes)	7.75133	4.41652	13.255	2.59053	20.9791	0.395476	0.225333	0.676276	0.13217	1.07036
CCT	19.7	TBS (varying volumes)	7.79674	4.44333	13.328	2.60656	21.0843	0.395774	0.22555	0.676548	0.132313	1.07027
CCT	19.8	TBS (varying volumes)	7.84222	4.4702	13.401	2.62263	21.1895	0.396072	0.225768	0.676821	0.132456	1.07018
CCT	19.9	TBS (varying volumes)	7.88777	4.49712	13.4742	2.63873	21.2946	0.39637	0.225986	0.677094	0.132599	1.07008
CCT	20	TBS (varying volumes)	7.93339	4.52409	13.5473	2.65486	21.3998	0.396669	0.226204	0.677367	0.132743	1.06999
CCT	20.1	TBS (varying volumes)	7.97907	4.55111	13.6206	2.67103	21.5049	0.396969	0.226423	0.67764	0.132887	1.06989
CCT	20.2	TBS (varying volumes)	8.02482	4.57819	13.6939	2.68724	21.61	0.397268	0.226643	0.677913	0.133031	1.0698
CCT	20.3	TBS (varying volumes)	8.07065	4.60531	13.7672	2.70348	21.7151	0.397569	0.226863	0.678187	0.133176	1.06971
CCT	20.4	TBS (varying volumes)	8.11654	4.63249	13.8406	2.71975	21.8201	0.39787	0.227083	0.678461	0.133321	1.06961
CCT	20.5	TBS (varying volumes)	8.1625	4.65973	13.9141	2.73606	21.9252	0.398171	0.227304	0.678735	0.133466	1.06952
CCT	20.6	TBS (varying volumes)	8.20853	4.68701	13.9876	2.75241	22.0302	0.398472	0.227525	0.67901	0.133612	1.06943
CCT	20.7	TBS (varying volumes)	8.25463	4.71435	14.0612	2.76879	22.1352	0.398774	0.227746	0.679284	0.133758	1.06933
CCT	20.8	TBS (varying volumes)	8.3008	4.74174	14.1348	2.78521	22.2402	0.399077	0.227968	0.679559	0.133904	1.06924
CCT	20.9	TBS (varying volumes)	8.34704	4.76919	14.2085	2.80166	22.3452	0.39938	0.228191	0.679834	0.134051	1.06915
CCT	21	TBS (varying volumes)	8.39335	4.79669	14.2823	2.81815	22.4501	0.399684	0.228414	0.680109	0.134198	1.06905
CCT	21.1	TBS (varying volumes)	8.43974	4.82424	14.3561	2.83468	22.555	0.399987	0.228637	0.680385	0.134345	1.06896
CCT	21.2	TBS (varying volumes)	8.48619	4.85185	14.43	2.85124	22.66	0.400292	0.228861	0.680661	0.134493	1.06887
CCT	21.3	TBS (varying volumes)	8.53271	4.87951	14.5039	2.86784	22.7649	0.400597	0.229085	0.680937	0.134641	1.06877
CCT	21.4	TBS (varying volumes)	8.57931	4.90723	14.578	2.88448	22.8697	0.400902	0.22931	0.681213	0.134789	1.06868
CCT	21.5	TBS (varying volumes)	8.62597	4.935	14.652	2.90115	22.9746	0.401208	0.229535	0.681489	0.134937	1.06859
CCT	21.6	TBS (varying volumes)	8.67271	4.96282	14.7261	2.91786	23.0794	0.401514	0.22976	0.681766	0.135086	1.06849
CCT	21.7	TBS (varying volumes)	8.71951	4.9907	14.8003	2.93461	23.1843	0.401821	0.229986	0.682043	0.135235	1.0684
CCT	21.8	TBS (varying volumes)	8.76639	5.01863	14.8746	2.95139	23.2891	0.402128	0.230213	0.68232	0.135385	1.06831
CCT	21.9	TBS (varying volumes)	8.81334	5.04662	14.9489	2.96821	23.3939	0.402436	0.230439	0.682597	0.135535	1.06821
CCT	22	TBS (varying volumes)	8.86037	5.07467	15.0232	2.98507	23.4986	0.402744	0.230667	0.682875	0.135685	1.06812
CCT	22.1	TBS (varying volumes)	8.90746	5.10277	15.0977	3.00196	23.6034	0.403053	0.230894	0.683152	0.135835	1.06803
CCT	22.2	TBS (varying volumes)	8.95463	5.13092	15.1722	3.0189	23.7081	0.403362	0.231123	0.68343	0.135986	1.06793
CCT	22.3	TBS (varying volumes)	9.00187	5.15913	15.2467	3.03587	23.8128	0.403671	0.231351	0.683708	0.136137	1.06784
CCT	22.4	TBS (varying volumes)	9.04918	5.1874	15.3213	3.05287	23.9175	0.403981	0.23158	0.683987	0.136289	1.06775
CCT	22.5	TBS (varying volumes)	9.09657	5.21572	15.396	3.06992	24.0222	0.404292	0.23181	0.684266	0.136441	1.06765
CCT	22.6	TBS (varying volumes)	9.14402	5.2441	15.4707	3.087	24.1269	0.404603	0.23204	0.684544	0.136593	1.06756
CCT	22.7	TBS (varying volumes)	9.19155	5.27254	15.5455	3.10412	24.2315	0.404914	0.23227	0.684824	0.136746	1.06747
CCT	22.8	TBS (varying volumes)	9.23916	5.30103	15.6203	3.12128	24.3361	0.405226	0.232501	0.685103	0.136898	1.06737
CCT	22.9	TBS (varying volumes)	9.28684	5.32958	15.6953	3.13848	24.4407	0.405539	0.232733	0.685382	0.137052	1.06728
CCT	23	TBS (varying volumes)	9.33459	5.35818	15.7702	3.15572	24.5453	0.405852	0.232964	0.685662	0.137205	1.06719
CCT	23.1	TBS (varying volumes)	9.38241	5.38685	15.8453	3.173	24.6499	0.406165	0.233197	0.685942	0.137359	1.06709
CCT	23.2	TBS (varying volumes)	9.43031	5.41557	15.9204	3.19031	24.7544	0.406479	0.23343	0.686223	0.137513	1.067
CCT	23.3	TBS (varying volumes)	9.47828	5.44434	15.9955	3.20767	24.859	0.406793	0.233663	0.686503	0.137668	1.06691
CCT	23.4	TBS (varying volumes)	9.52633	5.47318	16.0707	3.22506	24.9635	0.407108	0.233896	0.686784	0.137823	1.06682
CCT	23.5	TBS (varying volumes)	9.57445	5.50207	16.146	3.24249	25.068	0.407424	0.234131	0.687065	0.137978	1.06672
CCT	23.6	TBS (varying volumes)	9.62265	5.53102	16.2214	3.25996	25.1724	0.407739	0.234365	0.687346	0.138134	1.06663
CCT	23.7	TBS (varying volumes)	9.67092	5.56003	16.2968	3.27747	25.2769	0.408056	0.2346	0.687627	0.13829	1.06654
CCT	23.8	TBS (varying volumes)	9.71927	5.5891	16.3722	3.29502	25.3813	0.408372	0.234836	0.687909	0.138446	1.06644
CCT	23.9	TBS (varying volumes)	9.76769	5.61822	16.4478	3.31261	25.4858	0.40869	0.235072	0.688191	0.138603	1.06635
CCT	24	TBS (varying volumes)	9.81618	5.6474	16.5233	3.33024	25.5902	0.409008	0.235309	0.688473	0.13876	1.06626
CCT	24.1	TBS (varying volumes)	9.86475	5.67665	16.599	3.34791	25.6946	0.409326	0.235546	0.688755	0.138918	1.06616
CCT	24.2	TBS (varying volumes)	9.9134	5.70595	16.6747	3.36562	25.7989	0.409645	0.235783	0.689038	0.139075	1.06607
CCT	24.3	TBS (varying volumes)	9.96213	5.73531	16.7505	3.38337	25.9033	0.409964	0.236021	0.68932	0.139233	1.06598
CCT	24.4	TBS (varying volumes)	10.0109	5.76473	16.8263	3.40116	26.0076	0.410284	0.236259	0.689603	0.139392	1.06589
CCT	24.5	TBS (varying volumes)	10.0598	5.79421	16.9022	3.41899	26.1119	0.410604	0.236498	0.689887	0.139551	1.06579
CCT	24.6	TBS (varying volumes)	10.1088	5.82375	16.9782	3.43687	26.2162	0.410925	0.236738	0.69017	0.13971	1.0657
CCT	24.7	TBS (varying volumes)	10.1578	5.85335	17.0542	3.45478	26.3205	0.411246	0.236978	0.690454	0.13987	1.06561
CCT	24.8	TBS (varying volumes)	10.2069	5.88301	17.1303	3.47273	26.4247	0.411568	0.237218	0.690738	0.14003	1.06551
CCT	24.9	TBS (varying volumes)	10.2561	5.91272	17.2064	3.49073	26.529	0.41189	0.237459	0.691022	0.14019	1.06542
CCT	25	TBS (varying volumes)	10.3053	5.9425	17.2827	3.50876	26.6332	0.412213	0.2377	0.691307	0.140351	1.06533
CCT	25.1	TBS (varying volumes)	10.3547	5.97234	17.3589	3.52684	26.7374	0.412536	0.237942	0.691591	0.140512	1.06524
CCT	25.2	TBS (varying volumes)	10.4041	6.00225	17.4353	3.54496	26.8416	0.41286	0.238184	0.691876	0.140673	1.06514
CCT	25.3	TBS (varying volumes)	10.4536	6.03221	17.5117	3.56312	26.9458	0.413185	0.238427	0.692161	0.140835	1.06505
CCT	25.4	TBS (varying volumes)	10.5031	6.06223	17.5881	3.58132	27.0499	0.413509	0.238671	0.692447	0.140997	1.06496
CCT	25.5	TBS (varying volumes)	10.5528	6.09232	17.6647	3.59957	27.154	0.413835	0.238914	0.692732	0.14116	1.06486
CCT	25.6	TBS (varying volumes)	10.6025	6.12246	17.7413	3.61785	27.2582	0.414161	0.239159	0.693018	0.141322	1.06477
CCT	25.7	TBS (varying volumes)	10.6523	6.15267	17.8179	3.63618	27.3623	0.414487	0.239403	0.693304	0.141486	1.06468
CCT	25.8	TBS (varying volumes)	10.7022	6.18294	17.8946	3.65455	27.4663	0.414814	0.239649	0.69359	0.141649	1.06459
CCT	25.9	TBS (varying volumes)	10.7522	6.21327	17.9714	3.67297	27.5704	0.415141	0.239895	0.693877	0.141813	1.06449
CCT	26	TBS (varying volumes)	10.8022	6.24367	18.0483	3.69143	27.6744	0.415469	0.240141	0.694164	0.141978	1.0644
CCT	26.1	TBS (varying volumes)	10.8523	6.27412	18.1252	3.70992	27.7785	0.415798	0.240388	0.694451	0.142143	1.06431
CCT	26.2	TBS (varying volumes)	10.9025	6.30464	18.2021	3.72847	27.8825	0.416127	0.240635	0.694738	0.142308	1.06422
CCT	26.3	TBS (varying volumes)	10.9528	6.33522	18.2792	3.74705	27.9864	0.416456	0.240883	0.695025	0.142473	1.06412
CCT	26.4	TBS (varying volumes)	11.0032	6.36587	18.3563	3.76568	28.0904	0.416786	0.241131	0.695313	0.142639	1.06403
CCT	26.5	TBS (varying volumes)	11.0536	6.39658	18.4334	3.78435	28.1944	0.417117	0.24138	0.695601	0.142806	1.06394
CCT	26.6	TBS (varying volumes)	11.1041	6.42735	18.5107	3.80307	28.2983	0.417448	0.24163	0.695889	0.142973	1.06385
CCT	26.7	TBS (varying volumes)	11.1547	6.45818	18.5879	3.82183	28.4022	0.417779	0.24188	0.696178	0.14314	1.06375
CCT	26.8	TBS (varying volumes)	11.2054	6.48908	18.6653	3.84063	28.5061	0.418111	0.24213	0.696466	0.143307	1.06366
CCT	26.9	TBS (varying volumes)	11.2561	6.52005	18.7427	3.85948	28.61	0.418444	0.242381	0.696755	0.143475	1.06357
CCT	27	TBS (varying volumes)	11.307	6.55108	18.8202	3.87837	28.7138	0.418777	0.242632	0.697044	0.143643	1.06348
CCT	27.1	TBS (varying volumes)	11.3579	6.58217	18.8977	3.89731	28.8177	0.419111	0.242884	0.697334	0.143812	1.06338
CCT	27.2	TBS (varying volumes)	11.4089	6.61332	18.9754	3.91629	28.9215	0.419445	0.243137	0.697623	0.143981	1.06329
CCT	27.3	TBS (varying volumes)	11.46	6.64455	19.053	3.93532	29.0253	0.41978	0.24339	0.697913	0.144151	1.0632
CCT	27.4	TBS (varying volumes)	11.5112	6.67583	19.1308	3.95439	29.1291	0.420115	0.243644	0.698203	0.144321	1.06311
CCT	27.5	TBS (varying volumes)	11.5624	6.70718	19.2086	3.9735	29.2329	0.420451	0.243898	0.698494	0.144491	1.06301
CCT	27.6	TBS (varying volumes)	11.6137	6.7386	19.2865	3.99266	29.3366	0.420787	0.244152	0.698784	0.144662	1.06292
CCT	27.7	TBS (varying volumes)	11.6651	6.77009	19.3644	4.01187	29.4404	0.421124	0.244407	0.699075	0.144833	1.06283
CCT	27.8	TBS (varying volumes)	11.7166	6.80163	19.4424	4.03112	29.5441	0.421462	0.244663	0.699366	0.145004	1.06274
CCT	27.9	TBS (varying volumes)	11.7682	6.83325	19.5205	4.05042	29.6478	0.4218	0.244919	0.699658	0.145176	1.06264
CCT	28	TBS (varying volumes)	11.8199	6.86493	19.5986	4.06976	29.7514	0.422138	0.245176	0.699949	0.145348	1.06255
CCT	28.1	TBS (varying volumes)	11.8716	6.89668	19.6768	4.08915	29.8551	0.422477	0.245433	0.700241	0.145521	1.06246
CCT	28.2	TBS (varying volumes)	11.9234	6.92849	19.755	4.10858	29.9588	0.422817	0.245691	0.700533	0.145694	1.06237
CCT	28.3	TBS (varying volumes)	11.9753	6.96037	19.8334	4.12806	30.0624	0.423157	0.24595	0.700825	0.145868	1.06227
CCT	28.4	TBS (varying volumes)	12.0273	6.99232	19.9118	4.14759	30.166	0.423498	0.246209	0.701118	0.146042	1.06218
CCT	28.5	TBS (varying volumes)	12.0794	7.02434	19.9902	4.16716	30.2696	0.423839	0.246468	0.701411	0.146216	1.06209
CCT	28.6	TBS (varying volumes)	12.1316	7.05642	20.0687	4.18679	30.3731	0.424181	0.246728	0.701704	0.146391	1.062
CCT	28.7	TBS (varying volumes)	12.1838	7.08857	20.1473	4.20645	30.4767	0.424523	0.246989	0.701997	0.146566	1.06191
CCT	28.8	TBS (varying volumes)	12.2361	7.12079	20.226	4.22617	30.5802	0.424866	0.24725	0.702291	0.146742	1.06181
CCT	28.9	TBS (varying volumes)	12.2886	7.15308	20.3047	4.24593	30.6838	0.42521	0.247511	0.702584	0.146918	1.06172
CCT	29	TBS (varying volumes)	12.3411	7.18544	20.3835	4.26574	30.7873	0.425554	0.247774	0.702878	0.147095	1.06163
CCT	29.1	TBS (varying volumes)	12.3936	7.21786	20.4623	4.2856	30.8907	0.425898	0.248036	0.703173	0.147271	1.06154
CCT	29.2	TBS (varying volumes)	12.4463	7.25035	20.5412	4.3055	30.9942	0.426243	0.2483	0.703467	0.147449	1.06145
CCT	29.3	TBS (varying volumes)	12.4991	7.28292	20.6202	4.32546	31.0976	0.426589	0.248564	0.703762	0.147627	1.06135
CCT	29.4	TBS (varying volumes)	12.5519	7.31555	20.6993	4.34546	31.2011	0.426935	0.248828	0.704057	0.147805	1.06126
CCT	29.5	TBS (varying volumes)	12.6048	7.34825	20.7784	4.36551	31.3045	0.427282	0.249093	0.704352	0.147983	1.06117
CCT	29.6	TBS (varying volumes)	12.6578	7.38102	20.8576	4.38561	31.4079	0.42763	0.249359	0.704648	0.148162	1.06108
CCT	29.7	TBS (varying volumes)	12.7109	7.41386	20.9368	4.40576	31.5112	0.427977	0.249625	0.704943	0.148342	1.06098
CCT	29.8	TBS (varying volumes)	12.7641	7.44677	21.0161	4.42595	31.6146	0.428326	0.249892	0.705239	0.148522	1.06089
CCT	29.9	TBS (varying volumes)	12.8174	7.47975	21.0955	4.4462	31.7179	0.428675	0.250159	0.705536	0.148702	1.0608
CCT	30	TBS (varying volumes)	12.8707	7.51281	21.175	4.46649	31.8213	0.429025	0.250427	0.705832	0.148883	1.06071
CCT	30.1	TBS (varying volumes)	12.9242	7.54593	21.2545	4.48683	31.9246	0.429375	0.250695	0.706129	0.149064	1.06062
CCT	30.2	TBS (varying volumes)	12.9777	7.57912	21.3341	4.50723	32.0278	0.429726	0.250964	0.706426	0.149246	1.06052
CCT	30.3	TBS (varying volumes)	13.0313	7.61239	21.4137	4.52767	32.1311	0.430077	0.251234	0.706723	0.149428	1.06043
CCT	30.4	TBS (varying volumes)	13.085	7.64573	21.4934	4.54816	32.2344	0.430429	0.251504	0.707021	0.149611	1.06034
CCT	30.5	TBS (varying volumes)	13.1388	7.67913	21.5732	4.56871	32.3376	0.430782	0.251775	0.707318	0.149794	1.06025
CCT	30.6	TBS (varying volumes)	13.1927	7.71262	21.6531	4.5893	32.4408	0.431135	0.252046	0.707616	0.149977	1.06016
CCT	30.7	TBS (varying volumes)	13.2467	7.74617	21.733	4.60995	32.544	0.431488	0.252318	0.707915	0.150161	1.06007
CCT	30.8	TBS (varying volumes)	13.3008	7.77979	21.813	4.63064	32.6472	0.431843	0.252591	0.708213	0.150345	1.05997
CCT	30.9	TBS (varying volumes)	13.3549	7.81349	21.893	4.65139	32.7503	0.432198	0.252864	0.708512	0.15053	1.05988
CCT	31	TBS (varying volumes)	13.4091	7.84726	21.9731	4.67218	32.8535	0.432553	0.253138	0.708811	0.150716	1.05979
CCT	31.1	TBS (varying volumes)	13.4635	7.88111	22.0533	4.69303	32.9566	0.432909	0.253412	0.70911	0.150901	1.0597
CCT	31.2	TBS (varying volumes)	13.5179	7.91503	22.1336	4.71393	33.0597	0.433266	0.253687	0.70941	0.151087	1.05961
CCT	31.3	TBS (varying volumes)	13.5724	7.94902	22.2139	4.73488	33.1628	0.433623	0.253962	0.709709	0.151274	1.05951
CCT	31.4	TBS (varying volumes)	13.627	7.98308	22.2943	4.75588	33.2659	0.433981	0.254238	0.710009	0.151461	1.05942
CCT	31.5	TBS (varying volumes)	13.6817	8.01722	22.3748	4.77694	33.3689	0.434339	0.254515	0.71031	0.151649	1.05933
CCT	31.6	TBS (varying volumes)	13.7365	8.05144	22.4553	4.79805	33.4719	0.434698	0.254792	0.71061	0.151837	1.05924
CCT	31.7	TBS (varying volumes)	13.7913	8.08572	22.5359	4.8192	33.575	0.435057	0.25507	0.710911	0.152025	1.05915
CCT	31.8	TBS (varying volumes)	13.8463	8.12009	22.6165	4.84042	33.678	0.435418	0.255349	0.711212	0.152214	1.05906
CCT	31.9	TBS (varying volumes)	13.9013	8.15453	22.6973	4.86168	33.7809	0.435778	0.255628	0.711513	0.152404	1.05896
CCT	32	TBS (varying volumes)	13.9565	8.18904	22.7781	4.883	33.8839	0.43614	0.255907	0.711815	0.152594	1.05887
CCT	32.1	TBS (varying volumes)	14.0117	8.22363	22.8589	4.90437	33.9869	0.436502	0.256188	0.712117	0.152784	1.05878
CCT	32.2	TBS (varying volumes)	14.067	8.25829	22.9399	4.9258	34.0898	0.436864	0.256469	0.712419	0.152975	1.05869
CCT	32.3	TBS (varying volumes)	14.1224	8.29304	23.0209	4.94727	34.1927	0.437227	0.25675	0.712721	0.153166	1.0586
CCT	32.4	TBS (varying volumes)	14.178	8.32785	23.102	4.96881	34.2956	0.437591	0.257033	0.713024	0.153358	1.05851
CCT	32.5	TBS (varying volumes)	14.2336	8.36275	23.1831	4.99039	34.3985	0.437956	0.257315	0.713326	0.153551	1.05841
CCT	32.6	TBS (varying volumes)	14.2892	8.39772	23.2643	5.01203	34.5013	0.43832	0.257599	0.71363	0.153743	1.05832
CCT	32.7	TBS (varying volumes)	14.345	8.43277	23.3456	5.03373	34.6041	0.438686	0.257883	0.713933	0.153937	1.05823
CCT	32.8	TBS (varying volumes)	14.4009	8.46789	23.427	5.05548	34.707	0.439052	0.258167	0.714236	0.15413	1.05814
CCT	32.9	TBS (varying volumes)	14.4569	8.5031	23.5084	5.07728	34.8098	0.439419	0.258453	0.71454	0.154325	1.05805
CCT	33	TBS (varying volumes)	14.513	8.53838	23.5899	5.09914	34.9126	0.439786	0.258739	0.714844	0.154519	1.05796
CCT	33.1	TBS (varying volumes)	14.5691	8.57374	23.6714	5.12105	35.0153	0.440155	0.259025	0.715149	0.154715	1.05786
CCT	33.2	TBS (varying volumes)	14.6254	8.60918	23.7531	5.14302	35.1181	0.440523	0.259313	0.715453	0.15491	1.05777
CCT	33.3	TBS (varying volumes)	14.6817	8.64469	23.8348	5.16505	35.2208	0.440892	0.2596	0.715758	0.155107	1.05768
CCT	33.4	TBS (varying volumes)	14.7382	8.68029	23.9165	5.18713	35.3235	0.441262	0.259889	0.716063	0.155303	1.05759
CCT	33.5	TBS (varying volumes)	14.7947	8.71596	23.9984	5.20927	35.4262	0.441633	0.260178	0.716369	0.1555	1.0575
CCT	33.6	TBS (varying volumes)	14.8513	8.75172	24.0803	5.23146	35.5289	0.442004	0.260468	0.716675	0.155698	1.05741
CCT	33.7	TBS (varying volumes)	14.9081	8.78755	24.1622	5.25371	35.6315	0.442376	0.260758	0.71698	0.155896	1.05732
CCT	33.8	TBS (varying volumes)	14.9649	8.82347	24.2443	5.27602	35.7342	0.442748	0.261049	0.717287	0.156095	1.05722
CCT	33.9	TBS (varying volumes)	15.0218	8.85946	24.3264	5.29838	35.8368	0.443121	0.261341	0.717593	0.156294	1.05713
CCT	34	TBS (varying volumes)	15.0788	8.89553	24.4086	5.3208	35.9394	0.443495	0.261633	0.7179	0.156494	1.05704
CCT	34.1	TBS (varying volumes)	15.1359	8.93169	24.4909	5.34328	36.042	0.443869	0.261926	0.718207	0.156694	1.05695
CCT	34.2	TBS (varying volumes)	15.1931	8.96793	24.5732	5.36582	36.1446	0.444244	0.26222	0.718514	0.156895	1.05686
CCT	34.3	TBS (varying volumes)	15.2504	9.00424	24.6556	5.38841	36.2471	0.444619	0.262514	0.718822	0.157096	1.05677
CCT	34.4	TBS (varying volumes)	15.3078	9.04064	24.738	5.41106	36.3497	0.444996	0.262809	0.719129	0.157298	1.05668
CCT	34.5	TBS (varying volumes)	15.3653	9.07713	24.8206	5.43377	36.4522	0.445372	0.263105	0.719437	0.157501	1.05659
CCT	34.6	TBS (varying volumes)	15.4229	9.11369	24.9032	5.45654	36.5547	0.44575	0.263401	0.719746	0.157703	1.05649
CCT	34.7	TBS (varying volumes)	15.4806	9.15034	24.9859	5.47937	36.6572	0.446128	0.263698	0.720054	0.157907	1.0564
CCT	34.8	TBS (varying volumes)	15.5384	9.18706	25.0686	5.50225	36.7596	0.446507	0.263996	0.720363	0.158111	1.05631
CCT	34.9	TBS (varying volumes)	15.5963	9.22388	25.1515	5.5252	36.8621	0.446886	0.264294	0.720672	0.158315	1.05622
CCT	35	TBS (varying volumes)	15.6543	9.26077	25.2344	5.5482	36.9645	0.447266	0.264593	0.720981	0.15852	1.05613
CCT	35.1	TBS (varying volumes)	15.7124	9.29775	25.3173	5.57127	37.0669	0.447647	0.264893	0.721291	0.158726	1.05604
CCT	35.2	TBS (varying volumes)	15.7706	9.33481	25.4004	5.59439	37.1693	0.448028	0.265194	0.721601	0.158932	1.05595
CCT	35.3	TBS (varying volumes)	15.8289	9.37196	25.4835	5.61758	37.2717	0.44841	0.265495	0.721911	0.159138	1.05586
CCT	35.4	TBS (varying volumes)	15.8873	9.40919	25.5666	5.64082	37.3741	0.448793	0.265796	0.722222	0.159345	1.05576
CCT	35.5	TBS (varying volumes)	15.9457	9.44651	25.6499	5.66413	37.4764	0.449176	0.266099	0.722532	0.159553	1.05567
CCT	35.6	TBS (varying volumes)	16.0043	9.48391	25.7332	5.68749	37.5787	0.44956	0.266402	0.722843	0.159761	1.05558
CCT	35.7	TBS (varying volumes)	16.063	9.52139	25.8166	5.71092	37.681	0.449944	0.266706	0.723154	0.15997	1.05549
CCT	35.8	TBS (varying volumes)	16.1218	9.55897	25.9001	5.73441	37.7833	0.45033	0.26701	0.723466	0.160179	1.0554
CCT	35.9	TBS (varying volumes)	16.1807	9.59662	25.9836	5.75796	37.8856	0.450715	0.267315	0.723778	0.160389	1.05531
CCT	36	TBS (varying volumes)	16.2397	9.63437	26.0672	5.78157	37.9878	0.451102	0.267621	0.72409	0.160599	1.05522
CCT	36.1	TBS (varying volumes)	16.2988	9.6722	26.1509	5.80525	38.0901	0.451489	0.267928	0.724402	0.16081	1.05513
CCT	36.2	TBS (varying volumes)	16.358	9.71011	26.2347	5.82898	38.1923	0.451877	0.268235	0.724715	0.161022	1.05504
CCT	36.3	TBS (varying volumes)	16.4172	9.74812	26.3185	5.85278	38.2945	0.452266	0.268543	0.725027	0.161234	1.05494
CCT	36.4	TBS (varying volumes)	16.4766	9.78621	26.4024	5.87664	38.3967	0.452655	0.268852	0.725341	0.161446	1.05485
CCT	36.5	TBS (varying volumes)	16.5361	9.82439	26.4864	5.90057	38.4988	0.453045	0.269161	0.725654	0.161659	1.05476
CCT	36.6	TBS (varying volumes)	16.5957	9.86266	26.5704	5.92455	38.601	0.453435	0.269472	0.725968	0.161873	1.05467
CCT	36.7	TBS (varying volumes)	16.6554	9.90101	26.6545	5.9486	38.7031	0.453827	0.269782	0.726281	0.162087	1.05458
CCT	36.8	TBS (varying volumes)	16.7152	9.93946	26.7387	5.97272	38.8052	0.454219	0.270094	0.726596	0.162302	1.05449
CCT	36.9	TBS (varying volumes)	16.7751	9.97799	26.823	5.9969	38.9073	0.454611	0.270406	0.72691	0.162518	1.0544
CCT	37	TBS (varying volumes)	16.8352	10.0166	26.9073	6.02114	39.0094	0.455004	0.270719	0.727225	0.162734	1.05431
CCT	37.1	TBS (varying volumes)	16.8953	10.0553	26.9917	6.04545	39.1115	0.455398	0.271033	0.72754	0.16295	1.05422
CCT	37.2	TBS (varying volumes)	16.9555	10.0941	27.0762	6.06982	39.2135	0.455793	0.271347	0.727855	0.163167	1.05413
CCT	37.3	TBS (varying volumes)	17.0158	10.133	27.1608	6.09426	39.3155	0.456188	0.271663	0.728171	0.163385	1.05404
CCT	37.4	TBS (varying volumes)	17.0763	10.172	27.2454	6.11876	39.4175	0.456584	0.271979	0.728487	0.163603	1.05394
CCT	37.5	TBS (varying volumes)	17.1368	10.2111	27.3301	6.14333	39.5195	0.456981	0.272295	0.728803	0.163822	1.05385
CCT	37.6	TBS (varying volumes)	17.1974	10.2502	27.4149	6.16796	39.6215	0.457378	0.272613	0.729119	0.164042	1.05376
CCT	37.7	TBS (varying volumes)	17.2582	10.2895	27.4997	6.19267	39.7234	0.457776	0.272931	0.729436	0.164262	1.05367
CCT	37.8	TBS (varying volumes)	17.319	10.3288	27.5846	6.21743	39.8254	0.458175	0.27325	0.729753	0.164482	1.05358
CCT	37.9	TBS (varying volumes)	17.38	10.3683	27.6696	6.24227	39.9273	0.458575	0.273569	0.73007	0.164704	1.05349
CCT	38	TBS (varying volumes)	17.441	10.4078	27.7547	6.26717	40.0292	0.458975	0.27389	0.730387	0.164925	1.0534
CCT	38.1	TBS (varying volumes)	17.5022	10.4474	27.8399	6.29213	40.1311	0.459376	0.274211	0.730705	0.165148	1.05331
CCT	38.2	TBS (varying volumes)	17.5635	10.4872	27.9251	6.31717	40.233	0.459777	0.274533	0.731023	0.165371	1.05322
CCT	38.3	TBS (varying volumes)	17.6249	10.527	28.0104	6.34227	40.3348	0.46018	0.274855	0.731341	0.165595	1.05313
CCT	38.4	TBS (varying volumes)	17.6864	10.5669	28.0957	6.36744	40.4366	0.460582	0.275179	0.73166	0.165819	1.05304
CCT	38.5	TBS (varying volumes)	17.748	10.6069	28.1812	6.39268	40.5384	0.460986	0.275503	0.731979	0.166044	1.05295
CCT	38.6	TBS (varying volumes)	17.8097	10.647	28.2667	6.41799	40.6402	0.461391	0.275828	0.732298	0.166269	1.05286
CCT	38.7	TBS (varying volumes)	17.8715	10.6871	28.3523	6.44336	40.742	0.461796	0.276154	0.732617	0.166495	1.05277
CCT	38.8	TBS (varying volumes)	17.9334	10.7274	28.438	6.46881	40.8438	0.462201	0.27648	0.732937	0.166722	1.05267
CCT	38.9	TBS (varying volumes)	17.9954	10.7678	28.5237	6.49432	40.9455	0.462608	0.276807	0.733257	0.166949	1.05258
CCT	39	TBS (varying volumes)	18.0576	10.8083	28.6095	6.51991	41.0473	0.463015	0.277135	0.733577	0.167177	1.05249
CCT	39.1	TBS (varying volumes)	18.1198	10.8489	28.6954	6.54556	41.149	0.463423	0.277464	0.733898	0.167406	1.0524
CCT	39.2	TBS (varying volumes)	18.1822	10.8895	28.7814	6.57129	41.2506	0.463832	0.277794	0.734219	0.167635	1.05231
CCT	39.3	TBS (varying volumes)	18.2447	10.9303	28.8674	6.59708	41.3523	0.464241	0.278124	0.73454	0.167865	1.05222
CCT	39.4	TBS (varying volumes)	18.3073	10.9711	28.9535	6.62295	41.454	0.464651	0.278455	0.734861	0.168095	1.05213
CCT	39.5	TBS (varying volumes)	18.37	11.0121	29.0397	6.64888	41.5556	0.465062	0.278787	0.735183	0.168326	1.05204
CCT	39.6	TBS (varying volumes)	18.4328	11.0532	29.126	6.67489	41.6572	0.465474	0.27912	0.735505	0.168558	1.05195
CCT	39.7	TBS (varying volumes)	18.4957	11.0943	29.2123	6.70097	41.7588	0.465886	0.279454	0.735827	0.16879	1.05186
CCT	39.8	TBS (varying volumes)	18.5587	11.1356	29.2987	6.72712	41.8604	0.466299	0.279788	0.736149	0.169023	1.05177
CCT	39.9	TBS (varying volumes)	18.6218	11.1769	29.3852	6.75335	41.962	0.466713	0.280123	0.736472	0.169257	1.05168
CCT	40	TBS (varying volumes)	18.6851	11.2184	29.4718	6.77965	42.0635	0.467127	0.280459	0.736795	0.169491	1.05159
CCT	40.1	TBS (varying volumes)	18.7485	11.2599	29.5585	6.80602	42.1651	0.467543	0.280796	0.737119	0.169726	1.0515
CCT	40.2	TBS (varying volumes)	18.8119	11.3016	29.6452	6.83246	42.2666	0.467959	0.281133	0.737442	0.169962	1.05141
CCT	40.3	TBS (varying volumes)	18.8755	11.3433	29.732	6.85898	42.3681	0.468375	0.281472	0.737766	0.170198	1.05132
CCT	40.4	TBS (varying volumes)	18.9392	11.3852	29.8189	6.88557	42.4696	0.468793	0.281811	0.73809	0.170435	1.05123
CCT	40.5	TBS (varying volumes)	19.003	11.4271	29.9058	6.91223	42.571	0.469211	0.282151	0.738415	0.170672	1.05114
CCT	40.6	TBS (varying volumes)	19.067	11.4692	29.9928	6.93897	42.6725	0.46963	0.282492	0.73874	0.170911	1.05105
CCT	40.7	TBS (varying volumes)	19.131	11.5113	30.0799	6.96578	42.7739	0.47005	0.282833	0.739065	0.171149	1.05096
CCT	40.8	TBS (varying volumes)	19.1952	11.5536	30.1671	6.99267	42.8753	0.47047	0.283176	0.73939	0.171389	1.05087
CCT	40.9	TBS (varying volumes)	19.2595	11.5959	30.2544	7.01964	42.9767	0.470891	0.283519	0.739716	0.171629	1.05078
CCT	41	TBS (varying volumes)	19.3238	11.6384	30.3417	7.04668	43.0781	0.471313	0.283863	0.740042	0.17187	1.05069
CCT	41.1	TBS (varying volumes)	19.3883	11.681	30.4291	7.07379	43.1795	0.471736	0.284208	0.740368	0.172112	1.0506
CCT	41.2	TBS (varying volumes)	19.453	11.7236	30.5166	7.10098	43.2808	0.472159	0.284554	0.740694	0.172354	1.0505
CCT	41.3	TBS (varying volumes)	19.5177	11.7664	30.6042	7.12825	43.3821	0.472584	0.284901	0.741021	0.172597	1.05041
CCT	41.4	TBS (varying volumes)	19.5826	11.8093	30.6918	7.1556	43.4834	0.473009	0.285248	0.741348	0.172841	1.05032
CCT	41.5	TBS (varying volumes)	19.6475	11.8523	30.7795	7.18302	43.5847	0.473434	0.285596	0.741676	0.173085	1.05023
CCT	41.6	TBS (varying volumes)	19.7126	11.8953	30.8673	7.21052	43.686	0.473861	0.285946	0.742003	0.17333	1.05014
CCT	41.7	TBS (varying volumes)	19.7778	11.9385	30.9552	7.2381	43.7872	0.474288	0.286296	0.742331	0.173576	1.05005
CCT	41.8	TBS (varying volumes)	19.8431	11.9818	31.0432	7.26576	43.8885	0.474716	0.286647	0.742659	0.173822	1.04996
CCT	41.9	TBS (varying volumes)	19.9086	12.0252	31.1312	7.29349	43.9897	0.475145	0.286998	0.742988	0.174069	1.04987
CCT	42	TBS (varying volumes)	19.9741	12.0687	31.2193	7.32131	44.0909	0.475575	0.287351	0.743317	0.174317	1.04978
CCT	42.1	TBS (varying volumes)	20.0398	12.1124	31.3075	7.3492	44.1921	0.476005	0.287704	0.743646	0.174565	1.04969
CCT	42.2	TBS (varying volumes)	20.1056	12.1561	31.3958	7.37718	44.2933	0.476436	0.288059	0.743975	0.174815	1.0496
CCT	42.3	TBS (varying volumes)	20.1715	12.1999	31.4841	7.40523	44.3944	0.476868	0.288414	0.744305	0.175065	1.04951
CCT	42.4	TBS (varying volumes)	20.2376	12.2439	31.5725	7.43336	44.4955	0.477301	0.28877	0.744635	0.175315	1.04942
CCT	42.5	TBS (varying volumes)	20.3037	12.2879	31.661	7.46158	44.5967	0.477734	0.289127	0.744965	0.175567	1.04933
CCT	42.6	TBS (varying volumes)	20.37	12.3321	31.7496	7.48987	44.6978	0.478169	0.289485	0.745296	0.175819	1.04924
CCT	42.7	TBS (varying volumes)	20.4364	12.3763	31.8383	7.51825	44.7988	0.478604	0.289844	0.745627	0.176071	1.04915
CCT	42.8	TBS (varying volumes)	20.5029	12.4207	31.927	7.54671	44.8999	0.47904	0.290204	0.745958	0.176325	1.04906
CCT	42.9	TBS (varying volumes)	20.5695	12.4652	32.0158	7.57525	45.0009	0.479477	0.290564	0.746289	0.176579	1.04897
CCT	43	TBS (varying volumes)	20.6363	12.5098	32.1047	7.60387	45.102	0.479914	0.290926	0.746621	0.176834	1.04888
CCT	43.1	TBS (varying volumes)	20.7032	12.5545	32.1937	7.63258	45.203	0.480352	0.291288	0.746953	0.17709	1.04879
CCT	43.2	TBS (varying volumes)	20.7702	12.5993	32.2827	7.66137	45.304	0.480791	0.291651	0.747285	0.177346	1.0487
CCT	43.3	TBS (varying volumes)	20.8373	12.6443	32.3719	7.69024	45.405	0.481231	0.292015	0.747618	0.177604	1.04861
CCT	43.4	TBS (varying volumes)	20.9046	12.6893	32.4611	7.7192	45.5059	0.481672	0.29238	0.747951	0.177862	1.04852
CCT	43.5	TBS (varying volumes)	20.9719	12.7345	32.5504	7.74824	45.6069	0.482113	0.292746	0.748284	0.17812	1.04843
CCT	43.6	TBS (varying volumes)	21.0394	12.7797	32.6397	7.77736	45.7078	0.482556	0.293113	0.748618	0.17838	1.04834
CCT	43.7	TBS (varying volumes)	21.1071	12.8251	32.7292	7.80657	45.8087	0.482999	0.293481	0.748951	0.17864	1.04825
CCT	43.8	TBS (varying volumes)	21.1748	12.8706	32.8187	7.83587	45.9096	0.483443	0.29385	0.749286	0.178901	1.04816
CCT	43.9	TBS (varying volumes)	21.2427	12.9162	32.9083	7.86525	46.0105	0.483888	0.29422	0.74962	0.179163	1.04807
CCT	44	TBS (varying volumes)	21.3107	12.962	32.998	7.89472	46.1113	0.484333	0.29459	0.749955	0.179425	1.04798
CCT	44.1	TBS (varying volumes)	21.3788	13.0078	33.0878	7.92427	46.2122	0.48478	0.294962	0.75029	0.179689	1.04789
CCT	44.2	TBS (varying volumes)	21.447	13.0538	33.1776	7.95391	46.313	0.485227	0.295334	0.750625	0.179953	1.0478
CCT	44.3	TBS (varying volumes)	21.5154	13.0999	33.2676	7.98364	46.4138	0.485675	0.295708	0.750961	0.180218	1.04772
CCT	44.4	TBS (varying volumes)	21.5839	13.146	33.3576	8.01346	46.5146	0.486124	0.296082	0.751297	0.180483	1.04763
CCT	44.5	TBS (varying volumes)	21.6525	13.1924	33.4477	8.04336	46.6153	0.486573	0.296457	0.751633	0.18075	1.04754
CCT	44.6	TBS (varying volumes)	21.7213	13.2388	33.5378	8.07335	46.7161	0.487024	0.296834	0.751969	0.181017	1.04745
CCT	44.7	TBS (varying volumes)	21.7901	13.2853	33.6281	8.10344	46.8168	0.487475	0.297211	0.752306	0.181285	1.04736
CCT	44.8	TBS (varying volumes)	21.8592	13.332	33.7184	8.13361	46.9175	0.487928	0.297589	0.752643	0.181554	1.04727
CCT	44.9	TBS (varying volumes)	21.9283	13.3788	33.8088	8.16387	47.0182	0.488381	0.297968	0.752981	0.181823	1.04718
CCT	45	TBS (varying volumes)	21.9976	13.4257	33.8993	8.19422	47.1189	0.488835	0.298348	0.753318	0.182094	1.04709
CCT	45.1	TBS (varying volumes)	22.0669	13.4727	33.9899	8.22466	47.2196	0.489289	0.29873	0.753656	0.182365	1.047
CCT	45.2	TBS (varying volumes)	22.1365	13.5198	34.0806	8.25519	47.3202	0.489745	0.299112	0.753995	0.182637	1.04691
CCT	45.3	TBS (varying volumes)	22.2061	13.5671	34.1713	8.28581	47.4209	0.490201	0.299495	0.754333	0.18291	1.04682
CCT	45.4	TBS (varying volumes)	22.2759	13.6145	34.2621	8.31652	47.5215	0.490659	0.299879	0.754672	0.183183	1.04673
CCT	45.5	TBS (varying volumes)	22.3458	13.662	34.353	8.34733	47.6221	0.491117	0.300264	0.755012	0.183458	1.04664
CCT	45.6	TBS (varying volumes)	22.4159	13.7096	34.444	8.37823	47.7227	0.491576	0.30065	0.755351	0.183733	1.04655
CCT	45.7	TBS (varying volumes)	22.486	13.7574	34.5351	8.40922	47.8232	0.492036	0.301037	0.755691	0.184009	1.04646
CCT	45.8	TBS (varying volumes)	22.5563	13.8053	34.6262	8.4403	47.9238	0.492496	0.301425	0.756031	0.184286	1.04637
CCT	45.9	TBS (varying volumes)	22.6268	13.8533	34.7175	8.47148	48.0243	0.492958	0.301814	0.756372	0.184564	1.04628
CCT	46	TBS (varying volumes)	22.6973	13.9014	34.8088	8.50275	48.1248	0.49342	0.302204	0.756712	0.184842	1.04619
CCT	46.1	TBS (varying volumes)	22.768	13.9496	34.9002	8.53412	48.2253	0.493884	0.302595	0.757053	0.185122	1.0461
CCT	46.2	TBS (varying volumes)	22.8389	13.998	34.9916	8.56558	48.3258	0.494348	0.302987	0.757395	0.185402	1.04601
CCT	46.3	TBS (varying volumes)	22.9098	14.0465	35.0832	8.59714	48.4262	0.494813	0.30338	0.757736	0.185683	1.04592
CCT	46.4	TBS (varying volumes)	22.9809	14.0951	35.1748	8.62879	48.5267	0.495279	0.303774	0.758078	0.185965	1.04583
CCT	46.5	TBS (varying volumes)	23.0522	14.1439	35.2666	8.66054	48.6271	0.495746	0.304169	0.758421	0.186248	1.04574
CCT	46.6	TBS (varying volumes)	23.1235	14.1927	35.3584	8.69239	48.7275	0.496213	0.304565	0.758763	0.186532	1.04565
CCT	46.7	TBS (varying volumes)	23.195	14.2417	35.4503	8.72433	48.8279	0.496682	0.304962	0.759106	0.186817	1.04557
CCT	46.8	TBS (varying volumes)	23.2667	14.2909	35.5422	8.75637	48.9283	0.497151	0.30536	0.75945	0.187102	1.04548
CCT	46.9	TBS (varying volumes)	23.3385	14.3401	35.6343	8.78851	49.0286	0.497622	0.30576	0.759793	0.187388	1.04539
CCT	47	TBS (varying volumes)	23.4104	14.3895	35.7264	8.82075	49.129	0.498093	0.30616	0.760137	0.187676	1.0453
CCT	47.1	TBS (varying volumes)	23.4824	14.439	35.8187	8.85309	49.2293	0.498565	0.306561	0.760481	0.187964	1.04521
CCT	47.2	TBS (varying volumes)	23.5546	14.4887	35.911	8.88552	49.3296	0.499038	0.306964	0.760826	0.188253	1.04512
CCT	47.3	TBS (varying volumes)	23.6269	14.5385	36.0034	8.91806	49.4299	0.499512	0.307367	0.76117	0.188542	1.04503
CCT	47.4	TBS (varying volumes)	23.6994	14.5884	36.0958	8.95069	49.5302	0.499987	0.307772	0.761516	0.188833	1.04494
CCT	47.5	TBS (varying volumes)	23.772	14.6384	36.1884	8.98343	49.6304	0.500463	0.308177	0.761861	0.189125	1.04485
CCT	47.6	TBS (varying volumes)	23.8447	14.6886	36.281	9.01627	49.7307	0.500939	0.308584	0.762207	0.189417	1.04476
CCT	47.7	TBS (varying volumes)	23.9176	14.7389	36.3738	9.04921	49.8309	0.501417	0.308992	0.762553	0.189711	1.04467
CCT	47.8	TBS (varying volumes)	23.9906	14.7893	36.4666	9.08225	49.9311	0.501895	0.3094	0.762899	0.190005	1.04458
CCT	47.9	TBS (varying volumes)	24.0637	14.8399	36.5595	9.1154	50.0313	0.502375	0.30981	0.763246	0.190301	1.04449
CCT	48	TBS (varying volumes)	24.137	14.8906	36.6525	9.14865	50.1314	0.502855	0.310221	0.763593	0.190597	1.0444
CCT	48.1	TBS (varying volumes)	24.2105	14.9415	36.7455	9.182	50.2316	0.503336	0.310633	0.76394	0.190894	1.04432
CCT	48.2	TBS (varying volumes)	24.284	14.9924	36.8387	9.21545	50.3317	0.503818	0.311046	0.764288	0.191192	1.04423
CCT	48.3	TBS (varying volumes)	24.3578	15.0435	36.9319	9.24901	50.4318	0.504301	0.311461	0.764636	0.191491	1.04414
CCT	48.4	TBS (varying volumes)	24.4316	15.0948	37.0252	9.28268	50.5319	0.504785	0.311876	0.764984	0.191791	1.04405
CCT	48.5	TBS (varying volumes)	24.5056	15.1462	37.1186	9.31645	50.632	0.50527	0.312292	0.765332	0.192092	1.04396
CCT	48.6	TBS (varying volumes)	24.5798	15.1977	37.2121	9.35033	50.7321	0.505756	0.31271	0.765681	0.192394	1.04387
CCT	48.7	TBS (varying volumes)	24.654	15.2494	37.3057	9.38431	50.8321	0.506243	0.313129	0.766031	0.192696	1.04378
CCT	48.8	TBS (varying volumes)	24.7285	15.3012	37.3994	9.4184	50.9322	0.506731	0.313549	0.76638	0.193	1.04369
CCT	48.9	TBS (varying volumes)	24.803	15.3531	37.4931	9.4526	51.0322	0.507219	0.31397	0.76673	0.193305	1.0436
CCT	49	TBS (varying volumes)	24.8777	15.4052	37.5869	9.48691	51.1322	0.507709	0.314392	0.76708	0.19361	1.04351
CCT	49.1	TBS (varying volumes)	24.9526	15.4574	37.6808	9.52133	51.2321	0.5082	0.314815	0.767431	0.193917	1.04342
CCT	49.2	TBS (varying volumes)	25.0276	15.5098	37.7748	9.55585	51.3321	0.508691	0.315239	0.767781	0.194225	1.04334
CCT	49.3	TBS (varying volumes)	25.1027	15.5623	37.8689	9.59049	51.4321	0.509183	0.315665	0.768133	0.194533	1.04325
CCT	49.4	TBS (varying volumes)	25.178	15.6149	37.9631	9.62523	51.532	0.509677	0.316091	0.768484	0.194843	1.04316
CCT	49.5	TBS (varying volumes)	25.2535	15.6677	38.0574	9.66009	51.6319	0.510171	0.316519	0.768836	0.195153	1.04307
CCT	49.6	TBS (varying volumes)	25.3291	15.7206	38.1517	9.69505	51.7318	0.510667	0.316948	0.769188	0.195465	1.04298
CCT	49.7	TBS (varying volumes)	25.4048	15.7737	38.2462	9.73013	51.8317	0.511163	0.317378	0.76954	0.195777	1.04289
CCT	49.8	TBS (varying volumes)	25.4807	15.8269	38.3407	9.76532	51.9315	0.51166	0.31781	0.769893	0.196091	1.0428
CCT	49.9	TBS (varying volumes)	25.5567	15.8803	38.4353	9.80063	52.0314	0.512158	0.318242	0.770246	0.196405	1.04271
CCT	50	TBS (varying volumes)	25.6329	15.9338	38.53	9.83604	52.1312	0.512658	0.318676	0.7706	0.196721	1.04262
CCT	50.1	TBS (varying volumes)	25.7092	15.9874	38.6248	9.87158	52.231	0.513158	0.31911	0.770953	0.197037	1.04254
CCT	50.2	TBS (varying volumes)	25.7857	16.0412	38.7196	9.90722	52.3308	0.513659	0.319547	0.771307	0.197355	1.04245
CCT	50.3	TBS (varying volumes)	25.8623	16.0952	38.8146	9.94298	52.4306	0.514161	0.319984	0.771662	0.197674	1.04236
CCT	50.4	TBS (varying volumes)	25.9391	16.1493	38.9096	9.97886	52.5303	0.514664	0.320422	0.772016	0.197993	1.04227
CCT	50.5	TBS (varying volumes)	26.016	16.2035	39.0048	10.0149	52.6301	0.515168	0.320862	0.772371	0.198314	1.04218
CCT	50.6	TBS (varying volumes)	26.0931	16.2579	39.1	10.051	52.7298	0.515673	0.321303	0.772727	0.198636	1.04209
CCT	50.7	TBS (varying volumes)	26.1703	16.3125	39.1953	10.0872	52.8295	0.516179	0.321745	0.773082	0.198958	1.042
CCT	50.8	TBS (varying volumes)	26.2477	16.3671	39.2907	10.1235	52.9292	0.516686	0.322188	0.773438	0.199282	1.04191
CCT	50.9	TBS (varying volumes)	26.3252	16.422	39.3861	10.16	53.0289	0.517194	0.322632	0.773795	0.199607	1.04182
CCT	51	TBS (varying volumes)	26.4029	16.477	39.4817	10.1966	53.1285	0.517704	0.323078	0.774151	0.199933	1.04174
CCT	51.1	TBS (varying volumes)	26.4807	16.5321	39.5774	10.2333	53.2282	0.518214	0.323525	0.774508	0.20026	1.04165
CCT	51.2	TBS (varying volumes)	26.5587	16.5874	39.6731	10.2701	53.3278	0.518725	0.323973	0.774866	0.200588	1.04156
CCT	51.3	TBS (varying volumes)	26.6368	16.6429	39.769	10.307	53.4274	0.519237	0.324423	0.775223	0.200917	1.04147
CCT	51.4	TBS (varying volumes)	26.7151	16.6985	39.8649	10.3441	53.527	0.51975	0.324873	0.775581	0.201247	1.04138
CCT	51.5	TBS (varying volumes)	26.7936	16.7542	39.9609	10.3813	53.6266	0.520264	0.325325	0.77594	0.201579	1.04129
CCT	51.6	TBS (varying volumes)	26.8722	16.8102	40.057	10.4186	53.7261	0.520779	0.325778	0.776298	0.201911	1.0412
CCT	51.7	TBS (varying volumes)	26.951	16.8662	40.1532	10.456	53.8257	0.521295	0.326233	0.776657	0.202244	1.04112
CCT	51.8	TBS (varying volumes)	27.0299	16.9225	40.2495	10.4936	53.9252	0.521812	0.326689	0.777016	0.202579	1.04103
CCT	51.9	TBS (varying volumes)	27.109	16.9789	40.3458	10.5313	54.0247	0.522331	0.327146	0.777376	0.202915	1.04094
CCT	52	TBS (varying volumes)	27.1882	17.0354	40.4423	10.5691	54.1242	0.52285	0.327604	0.777736	0.203252	1.04085
CCT	52.1	TBS (varying volumes)	27.2676	17.0921	40.5388	10.607	54.2236	0.52337	0.328063	0.778096	0.20359	1.04076
CCT	52.2	TBS (varying volumes)	27.3471	17.149	40.6355	10.6451	54.3231	0.523891	0.328524	0.778457	0.203929	1.04067
CCT	52.3	TBS (varying volumes)	27.4268	17.206	40.7322	10.6833	54.4225	0.524414	0.328986	0.778818	0.204269	1.04058
CCT	52.4	TBS (varying volumes)	27.5067	17.2632	40.829	10.7216	54.522	0.524937	0.32945	0.779179	0.20461	1.0405
CCT	52.5	TBS (varying volumes)	27.5867	17.3205	40.9259	10.76	54.6214	0.525462	0.329915	0.779541	0.204953	1.04041
CCT	52.6	TBS (varying volumes)	27.6669	17.378	41.0229	10.7986	54.7207	0.525987	0.330381	0.779903	0.205296	1.04032
CCT	52.7	TBS (varying volumes)	27.7473	17.4357	41.12	10.8373	54.8201	0.526514	0.330848	0.780265	0.205641	1.04023
CCT	52.8	TBS (varying volumes)	27.8278	17.4935	41.2171	10.8761	54.9195	0.527041	0.331317	0.780628	0.205987	1.04014
CCT	52.9	TBS (varying volumes)	27.9084	17.5515	41.3144	10.9151	55.0188	0.52757	0.331787	0.780991	0.206334	1.04005
CCT	53	TBS (varying volumes)	27.9893	17.6097	41.4118	10.9542	55.1181	0.528099	0.332258	0.781354	0.206682	1.03996
CCT	53.1	TBS (varying volumes)	28.0703	17.668	41.5092	10.9934	55.2174	0.52863	0.332731	0.781718	0.207032	1.03988
CCT	53.2	TBS (varying volumes)	28.1514	17.7265	41.6067	11.0327	55.3167	0.529162	0.333205	0.782082	0.207382	1.03979
CCT	53.3	TBS (varying volumes)	28.2327	17.7852	41.7044	11.0722	55.416	0.529695	0.33368	0.782446	0.207734	1.0397
CCT	53.4	TBS (varying volumes)	28.3142	17.844	41.8021	11.1119	55.5152	0.530229	0.334157	0.782811	0.208087	1.03961
CCT	53.5	TBS (varying volumes)	28.3959	17.903	41.8999	11.1516	55.6145	0.530764	0.334635	0.783176	0.208441	1.03952
CCT	53.6	TBS (varying volumes)	28.4777	17.9622	41.9978	11.1915	55.7137	0.5313	0.335115	0.783541	0.208797	1.03943
CCT	53.7	TBS (varying volumes)	28.5597	18.0215	42.0958	11.2315	55.8129	0.531837	0.335596	0.783907	0.209154	1.03935
CCT	53.8	TBS (varying volumes)	28.6418	18.081	42.1939	11.2717	55.9121	0.532376	0.336078	0.784273	0.209511	1.03926
CCT	53.9	TBS (varying volumes)	28.7241	18.1407	42.2921	11.312	56.0112	0.532915	0.336562	0.784639	0.20987	1.03917
CCT	54	TBS (varying volumes)	28.8066	18.2005	42.3903	11.3525	56.1104	0.533456	0.337047	0.785006	0.210231	1.03908
CCT	54.1	TBS (varying volumes)	28.8892	18.2605	42.4887	11.393	56.2095	0.533997	0.337533	0.785373	0.210592	1.03899
CCT	54.2	TBS (varying volumes)	28.9721	18.3207	42.5871	11.4338	56.3086	0.53454	0.338021	0.78574	0.210955	1.0389
CCT	54.3	TBS (varying volumes)	29.055	18.3811	42.6857	11.4746	56.4077	0.535084	0.33851	0.786108	0.211319	1.03882
CCT	54.4	TBS (varying volumes)	29.1382	18.4417	42.7843	11.5156	56.5068	0.535629	0.339001	0.786476	0.211685	1.03873
CCT	54.5	TBS (varying volumes)	29.2215	18.5024	42.883	11.5568	56.6059	0.536175	0.339493	0.786845	0.212051	1.03864
CCT	54.6	TBS (varying volumes)	29.305	18.5633	42.9819	11.5981	56.7049	0.536722	0.339987	0.787214	0.212419	1.03855
CCT	54.7	TBS (varying volumes)	29.3887	18.6243	43.0808	11.6395	56.8039	0.53727	0.340482	0.787583	0.212788	1.03846
CCT	54.8	TBS (varying volumes)	29.4725	18.6856	43.1798	11.6811	56.903	0.537819	0.340978	0.787952	0.213159	1.03838
CCT	54.9	TBS (varying volumes)	29.5565	18.747	43.2789	11.7228	57.002	0.53837	0.341476	0.788322	0.21353	1.03829
CCT	55	TBS (varying volumes)	29.6407	18.8086	43.3781	11.7647	57.1009	0.538921	0.341975	0.788692	0.213903	1.0382
CCT	55.1	TBS (varying volumes)	29.725	18.8704	43.4774	11.8067	57.1999	0.539474	0.342476	0.789063	0.214278	1.03811
CCT	55.2	TBS (varying volumes)	29.8096	18.9324	43.5767	11.8489	57.2988	0.540028	0.342978	0.789434	0.214653	1.03802
CCT	55.3	TBS (varying volumes)	29.8942	18.9946	43.6762	11.8912	57.3978	0.540583	0.343482	0.789805	0.21503	1.03793
CCT	55.4	TBS (varying volumes)	29.9791	19.0569	43.7758	11.9336	57.4967	0.541139	0.343987	0.790176	0.215408	1.03785
CCT	55.5	TBS (varying volumes)	30.0642	19.1194	43.8754	11.9762	57.5956	0.541697	0.344494	0.790548	0.215788	1.03776
CCT	55.6	TBS (varying volumes)	30.1494	19.1821	43.9752	12.019	57.6945	0.542255	0.345002	0.790921	0.216169	1.03767
CCT	55.7	TBS (varying volumes)	30.2348	19.245	44.075	12.0619	57.7933	0.542815	0.345512	0.791293	0.216551	1.03758
CCT	55.8	TBS (varying volumes)	30.3204	19.3081	44.175	12.105	57.8922	0.543375	0.346023	0.791666	0.216935	1.03749
CCT	55.9	TBS (varying volumes)	30.4061	19.3714	44.275	12.1482	57.991	0.543937	0.346536	0.792039	0.21732	1.03741
CCT	56	TBS (varying volumes)	30.492	19.4348	44.3751	12.1916	58.0898	0.544501	0.34705	0.792413	0.217706	1.03732
CCT	56.1	TBS (varying volumes)	30.5781	19.4984	44.4754	12.2351	58.1886	0.545065	0.347566	0.792787	0.218094	1.03723
CCT	56.2	TBS (varying volumes)	30.6644	19.5623	44.5757	12.2788	58.2874	0.54563	0.348083	0.793162	0.218483	1.03714
CCT	56.3	TBS (varying volumes)	30.7509	19.6263	44.6761	12.3226	58.3862	0.546197	0.348602	0.793536	0.218874	1.03705
CCT	56.4	TBS (varying volumes)	30.8375	19.6905	44.7766	12.3666	58.4849	0.546765	0.349122	0.793911	0.219266	1.03697
CCT	56.5	TBS (varying volumes)	30.9243	19.7549	44.8772	12.4107	58.5836	0.547334	0.349644	0.794287	0.219659	1.03688
CCT	56.6	TBS (varying volumes)	31.0114	19.8195	44.9779	12.455	58.6824	0.547904	0.350168	0.794663	0.220054	1.03679
CCT	56.7	TBS (varying volumes)	31.0985	19.8843	45.0787	12.4995	58.781	0.548475	0.350693	0.795039	0.22045	1.0367
CCT	56.8	TBS (varying volumes)	31.1859	19.9493	45.1796	12.5441	58.8797	0.549048	0.35122	0.795415	0.220848	1.03661
CCT	56.9	TBS (varying volumes)	31.2735	20.0145	45.2806	12.5889	58.9784	0.549621	0.351748	0.795792	0.221247	1.03653
CCT	57	TBS (varying volumes)	31.3612	20.0798	45.3817	12.6339	59.077	0.550196	0.352278	0.796169	0.221647	1.03644
CCT	57.1	TBS (varying volumes)	31.4491	20.1454	45.4828	12.679	59.1757	0.550772	0.352809	0.796547	0.222049	1.03635
CCT	57.2	TBS (varying volumes)	31.5372	20.2112	45.5841	12.7243	59.2743	0.55135	0.353342	0.796925	0.222452	1.03626
CCT	57.3	TBS (varying volumes)	31.6255	20.2772	45.6855	12.7697	59.3729	0.551928	0.353877	0.797303	0.222857	1.03618
CCT	57.4	TBS (varying volumes)	31.714	20.3433	45.7869	12.8153	59.4715	0.552508	0.354413	0.797682	0.223264	1.03609
CCT	57.5	TBS (varying volumes)	31.8026	20.4097	45.8885	12.8611	59.57	0.553089	0.354951	0.798061	0.223671	1.036
CCT	57.6	TBS (varying volumes)	31.8915	20.4763	45.9902	12.9071	59.6686	0.553671	0.355491	0.79844	0.224081	1.03591
CCT	57.7	TBS (varying volumes)	31.9805	20.543	46.0919	12.9532	59.7671	0.554255	0.356032	0.79882	0.224492	1.03582
CCT	57.8	TBS (varying volumes)	32.0697	20.61	46.1938	12.9994	59.8656	0.554839	0.356575	0.7992	0.224904	1.03574
CCT	57.9	TBS (varying volumes)	32.1591	20.6772	46.2957	13.0459	59.9641	0.555425	0.357119	0.799581	0.225318	1.03565
CCT	58	TBS (varying volumes)	32.2487	20.7446	46.3978	13.0925	60.0626	0.556012	0.357665	0.799961	0.225733	1.03556
CCT	58.1	TBS (varying volumes)	32.3385	20.8122	46.4999	13.1393	60.161	0.556601	0.358213	0.800343	0.22615	1.03547
CCT	58.2	TBS (varying volumes)	32.4285	20.88	46.6021	13.1863	60.2595	0.557191	0.358763	0.800724	0.226569	1.03539
CCT	58.3	TBS (varying volumes)	32.5187	20.948	46.7045	13.2334	60.3579	0.557781	0.359314	0.801106	0.226989	1.0353
CCT	58.4	TBS (varying volumes)	32.609	21.0162	46.8069	13.2807	60.4563	0.558374	0.359867	0.801488	0.22741	1.03521
CCT	58.5	TBS (varying volumes)	32.6996	21.0847	46.9095	13.3282	60.5547	0.558967	0.360422	0.801871	0.227833	1.03512
CCT	58.6	TBS (varying volumes)	32.7903	21.1533	47.0121	13.3759	60.6531	0.559562	0.360978	0.802254	0.228258	1.03504
CCT	58.7	TBS (varying volumes)	32.8812	21.2222	47.1148	13.4238	60.7515	0.560158	0.361536	0.802637	0.228684	1.03495
CCT	58.8	TBS (varying volumes)	32.9724	21.2912	47.2176	13.4718	60.8498	0.560755	0.362096	0.803021	0.229112	1.03486
CCT	58.9	TBS (varying volumes)	33.0637	21.3605	47.3206	13.52	60.9481	0.561353	0.362657	0.803405	0.229542	1.03477
CCT	59	TBS (varying volumes)	33.1552	21.43	47.4236	13.5684	61.0465	0.561953	0.36322	0.80379	0.229973	1.03469
CCT	59.1	TBS (varying volumes)	33.2469	21.4997	47.5267	13.617	61.1447	0.562554	0.363785	0.804175	0.230405	1.0346
CCT	59.2	TBS (varying volumes)	33.3389	21.5696	47.6299	13.6657	61.243	0.563156	0.364352	0.80456	0.23084	1.03451
CCT	59.3	TBS (varying volumes)	33.431	21.6398	47.7333	13.7147	61.3413	0.56376	0.364921	0.804945	0.231276	1.03442
CCT	59.4	TBS (varying volumes)	33.5233	21.7102	47.8367	13.7638	61.4395	0.564365	0.365491	0.805331	0.231713	1.03434
CCT	59.5	TBS (varying volumes)	33.6158	21.7808	47.9402	13.8131	61.5378	0.564971	0.366063	0.805718	0.232153	1.03425
CCT	59.6	TBS (varying volumes)	33.7085	21.8516	48.0438	13.8626	61.636	0.565579	0.366637	0.806104	0.232594	1.03416
CCT	59.7	TBS (varying volumes)	33.8014	21.9226	48.1475	13.9123	61.7342	0.566187	0.367213	0.806491	0.233036	1.03407
CCT	59.8	TBS (varying volumes)	33.8945	21.9939	48.2514	13.9621	61.8324	0.566798	0.36779	0.806879	0.233481	1.03399
CCT	59.9	TBS (varying volumes)	33.9878	22.0653	48.3553	14.0122	61.9305	0.567409	0.36837	0.807267	0.233927	1.0339
CCT	60	TBS (varying volumes)	34.0813	22.137	48.4593	14.0625	62.0287	0.568022	0.368951	0.807655	0.234375	1.03381
CCT	60.1	TBS (varying volumes)	34.175	22.209	48.5634	14.1129	62.1268	0.568636	0.369534	0.808043	0.234824	1.03372
CCT	60.2	TBS (varying volumes)	34.2689	22.2811	48.6676	14.1636	62.2249	0.569251	0.370118	0.808432	0.235275	1.03364
CCT	60.3	TBS (varying volumes)	34.363	22.3535	48.7719	14.2144	62.323	0.569868	0.370705	0.808822	0.235728	1.03355
CCT	60.4	TBS (varying volumes)	34.4574	22.4261	48.8764	14.2654	62.4211	0.570486	0.371294	0.809211	0.236183	1.03346
CCT	60.5	TBS (varying volumes)	34.5519	22.499	48.9809	14.3167	62.5191	0.571106	0.371884	0.809601	0.236639	1.03337
CCT	60.6	TBS (varying volumes)	34.6466	22.5721	49.0855	14.3681	62.6172	0.571726	0.372476	0.809992	0.237097	1.03329
CCT	60.7	TBS (varying volumes)	34.7416	22.6454	49.1902	14.4197	62.7152	0.572348	0.373071	0.810383	0.237557	1.0332
CCT	60.8	TBS (varying volumes)	34.8367	22.7189	49.295	14.4716	62.8132	0.572972	0.373667	0.810774	0.238019	1.03311
CCT	60.9	TBS (varying volumes)	34.932	22.7927	49.4	14.5236	62.9112	0.573597	0.374265	0.811165	0.238483	1.03303
CCT	61	TBS (varying volumes)	35.0276	22.8667	49.505	14.5758	63.0092	0.574223	0.374865	0.811557	0.238948	1.03294
CCT	61.1	TBS (varying volumes)	35.1234	22.941	49.6101	14.6283	63.1072	0.574851	0.375466	0.81195	0.239415	1.03285
CCT	61.2	TBS (varying volumes)	35.2194	23.0155	49.7153	14.6809	63.2051	0.57548	0.37607	0.812342	0.239884	1.03276
CCT	61.3	TBS (varying volumes)	35.3155	23.0902	49.8207	14.7338	63.3031	0.57611	0.376676	0.812735	0.240355	1.03268
CCT	61.4	TBS (varying volumes)	35.4119	23.1652	49.9261	14.7868	63.401	0.576742	0.377284	0.813129	0.240828	1.03259
CCT	61.5	TBS (varying volumes)	35.5085	23.2404	50.0316	14.8401	63.4989	0.577375	0.377893	0.813523	0.241303	1.0325
CCT	61.6	TBS (varying volumes)	35.6054	23.3159	50.1373	14.8936	63.5967	0.578009	0.378505	0.813917	0.241779	1.03241
CCT	61.7	TBS (varying volumes)	35.7024	23.3916	50.243	14.9473	63.6946	0.578645	0.379118	0.814312	0.242257	1.03233
CCT	61.8	TBS (varying volumes)	35.7997	23.4676	50.3489	15.0012	63.7925	0.579282	0.379734	0.814707	0.242738	1.03224
CCT	61.9	TBS (varying volumes)	35.8971	23.5438	50.4548	15.0553	63.8903	0.579921	0.380352	0.815102	0.24322	1.03215
CCT	62	TBS (varying volumes)	35.9948	23.6202	50.5609	15.1096	63.9881	0.580561	0.380971	0.815498	0.243704	1.03207
CCT	62.1	TBS (varying volumes)	36.0927	23.6969	50.667	15.1642	64.0859	0.581203	0.381593	0.815894	0.24419	1.03198
CCT	62.2	TBS (varying volumes)	36.1908	23.7739	50.7733	15.219	64.1837	0.581846	0.382217	0.81629	0.244678	1.03189
CCT	62.3	TBS (varying volumes)	36.2891	23.8511	50.8796	15.2739	64.2815	0.58249	0.382842	0.816687	0.245168	1.03181
CCT	62.4	TBS (varying volumes)	36.3877	23.9285	50.9861	15.3292	64.3792	0.583136	0.38347	0.817085	0.24566	1.03172
CCT	62.5	TBS (varying volumes)	36.4864	24.0062	51.0926	15.3846	64.4769	0.583783	0.3841	0.817482	0.246153	1.03163
CCT	62.6	TBS (varying volumes)	36.5854	24.0842	51.1993	15.4402	64.5747	0.584432	0.384732	0.81788	0.246649	1.03154
CCT	62.7	TBS (varying volumes)	36.6846	24.1624	51.3061	15.4961	64.6724	0.585082	0.385366	0.818279	0.247147	1.03146
CCT	62.8	TBS (varying volumes)	36.7841	24.2409	51.413	15.5522	64.77	0.585733	0.386002	0.818678	0.247647	1.03137
CCT	62.9	TBS (varying volumes)	36.8837	24.3196	51.5199	15.6086	64.8677	0.586386	0.38664	0.819077	0.248149	1.03128
CCT	63	TBS (varying volumes)	36.9836	24.3986	51.627	15.6651	64.9654	0.587041	0.38728	0.819476	0.248653	1.0312
CCT	63.1	TBS (varying volumes)	37.0837	24.4779	51.7342	15.7219	65.063	0.587697	0.387923	0.819876	0.249159	1.03111
CCT	63.2	TBS (varying volumes)	37.184	24.5574	51.8415	15.7789	65.1606	0.588354	0.388567	0.820277	0.249667	1.03102
CCT	63.3	TBS (varying volumes)	37.2845	24.6372	51.9489	15.8362	65.2582	0.589013	0.389214	0.820678	0.250177	1.03094
CCT	63.4	TBS (varying volumes)	37.3853	24.7173	52.0564	15.8937	65.3558	0.589673	0.389863	0.821079	0.250689	1.03085
CCT	63.5	TBS (varying volumes)	37.4863	24.7976	52.164	15.9514	65.4534	0.590335	0.390514	0.82148	0.251203	1.03076
CCT	63.6	TBS (varying volumes)	37.5875	24.8782	52.2717	16.0094	65.5509	0.590999	0.391167	0.821882	0.25172	1.03067
CCT	63.7	TBS (varying volumes)	37.689	24.9591	52.3795	16.0676	65.6484	0.591663	0.391822	0.822285	0.252238	1.03059
CCT	63.8	TBS (varying volumes)	37.7906	25.0402	52.4875	16.126	65.746	0.59233	0.39248	0.822688	0.252759	1.0305
CCT	63.9	TBS (varying volumes)	37.8925	25.1216	52.5955	16.1847	65.8435	0.592998	0.393139	0.823091	0.253282	1.03041
CCT	64	TBS (varying volumes)	37.9947	25.2033	52.7036	16.2436	65.941	0.593667	0.393801	0.823494	0.253807	1.03033
CCT	64.1	TBS (varying volumes)	38.097	25.2853	52.8119	16.3028	66.0384	0.594338	0.394466	0.823898	0.254334	1.03024
CCT	64.2	TBS (varying volumes)	38.1996	25.3675	52.9202	16.3622	66.1359	0.59501	0.395132	0.824303	0.254863	1.03015
CCT	64.3	TBS (varying volumes)	38.3025	25.45	53.0287	16.4219	66.2333	0.595684	0.395801	0.824707	0.255395	1.03007
CCT	64.4	TBS (varying volumes)	38.4055	25.5328	53.1372	16.4818	66.3307	0.596359	0.396472	0.825113	0.255929	1.02998
CCT	64.5	TBS (varying volumes)	38.5088	25.6159	53.2459	16.542	66.4281	0.597036	0.397145	0.825518	0.256465	1.02989
CCT	64.6	TBS (varying volumes)	38.6124	25.6992	53.3547	16.6024	66.5255	0.597715	0.397821	0.825924	0.257003	1.02981
CCT	64.7	TBS (varying volumes)	38.7161	25.7829	53.4636	16.6631	66.6229	0.598395	0.398499	0.82633	0.257543	1.02972
CCT	64.8	TBS (varying volumes)	38.8201	25.8668	53.5726	16.724	66.7202	0.599076	0.399179	0.826737	0.258086	1.02963
CCT	64.9	TBS (varying volumes)	38.9244	25.951	53.6817	16.7852	66.8176	0.599759	0.399861	0.827144	0.258631	1.02955
CCT	65	TBS (varying volumes)	39.0289	26.0355	53.7909	16.8466	66.9149	0.600444	0.400546	0.827552	0.259179	1.02946
CCT	65.1	TBS (varying volumes)	39.1336	26.1203	53.9002	16.9083	67.0122	0.60113	0.401233	0.82796	0.259728	1.02937
CCT	65.2	TBS (varying volumes)	39.2385	26.2054	54.0096	16.9703	67.1095	0.601818	0.401923	0.828368	0.260281	1.02929
CCT	65.3	TBS (varying volumes)	39.3437	26.2908	54.1191	17.0325	67.2068	0.602508	0.402615	0.828777	0.260835	1.0292
CCT	65.4	TBS (varying volumes)	39.4492	26.3764	54.2288	17.095	67.304	0.603199	0.403309	0.829186	0.261392	1.02911
CCT	65.5	TBS (varying volumes)	39.5549	26.4624	54.3385	17.1578	67.4013	0.603891	0.404006	0.829596	0.261951	1.02903
CCT	65.6	TBS (varying volumes)	39.6608	26.5487	54.4484	17.2208	67.4985	0.604585	0.404705	0.830005	0.262513	1.02894
CCT	65.7	TBS (varying volumes)	39.767	26.6352	54.5583	17.2841	67.5957	0.605281	0.405407	0.830416	0.263077	1.02885
CCT	65.8	TBS (varying volumes)	39.8734	26.7221	54.6684	17.3477	67.6929	0.605978	0.406111	0.830827	0.263643	1.02877
CCT	65.9	TBS (varying volumes)	39.98	26.8092	54.7786	17.4116	67.7901	0.606677	0.406817	0.831238	0.264212	1.02868
CCT	66	TBS (varying volumes)	40.0869	26.8967	54.8889	17.4757	67.8872	0.607378	0.407526	0.831649	0.264783	1.02859
CCT	66.1	TBS (varying volumes)	40.1941	26.9845	54.9993	17.5401	67.9844	0.60808	0.408237	0.832061	0.265357	1.02851
CCT	66.2	TBS (varying volumes)	40.3015	27.0726	55.1098	17.6048	68.0815	0.608784	0.408951	0.832474	0.265933	1.02842
CCT	66.3	TBS (varying volumes)	40.4091	27.161	55.2204	17.6698	68.1786	0.609489	0.409668	0.832887	0.266512	1.02833
CCT	66.4	TBS (varying volumes)	40.517	27.2497	55.3311	17.735	68.2757	0.610196	0.410387	0.8333	0.267093	1.02825
CCT	66.5	TBS (varying volumes)	40.6252	27.3387	55.4419	17.8005	68.3728	0.610905	0.411108	0.833713	0.267677	1.02816
CCT	66.6	TBS (varying volumes)	40.7336	27.428	55.5529	17.8664	68.4698	0.611616	0.411832	0.834127	0.268264	1.02808
CCT	66.7	TBS (varying volumes)	40.8422	27.5176	55.6639	17.9325	68.5669	0.612328	0.412558	0.834542	0.268853	1.02799
CCT	66.8	TBS (varying volumes)	40.9512	27.6076	55.7751	17.9989	68.6639	0.613041	0.413287	0.834957	0.269444	1.0279
CCT	66.9	TBS (varying volumes)	41.0603	27.6979	55.8864	18.0656	68.7609	0.613757	0.414019	0.835372	0.270039	1.02782
CCT	67	TBS (varying volumes)	41.1697	27.7885	55.9978	18.1326	68.8579	0.614474	0.414753	0.835788	0.270635	1.02773
CCT	67.1	TBS (varying volumes)	41.2794	27.8794	56.1093	18.1999	68.9549	0.615192	0.41549	0.836204	0.271235	1.02764
CCT	67.2	TBS (varying volumes)	41.3893	27.9706	56.2209	18.2675	69.0519	0.615913	0.41623	0.83662	0.271837	1.02756
CCT	67.3	TBS (varying volumes)	41.4995	28.0622	56.3326	18.3353	69.1488	0.616635	0.416972	0.837037	0.272442	1.02747
CCT	67.4	TBS (varying volumes)	41.61	28.1541	56.4444	18.4035	69.2457	0.617359	0.417717	0.837455	0.273049	1.02738
CCT	67.5	TBS (varying volumes)	41.7207	28.2463	56.5564	18.472	69.3426	0.618084	0.418464	0.837872	0.27366	1.0273
CCT	67.6	TBS (varying volumes)	41.8316	28.3389	56.6684	18.5408	69.4395	0.618811	0.419214	0.838291	0.274273	1.02721
CCT	67.7	TBS (varying volumes)	41.9429	28.4318	56.7806	18.6099	69.5364	0.61954	0.419967	0.838709	0.274888	1.02713
CCT	67.8	TBS (varying volumes)	42.0544	28.525	56.8929	18.6794	69.6333	0.620271	0.420723	0.839128	0.275507	1.02704
CCT	67.9	TBS (varying volumes)	42.1661	28.6185	57.0053	18.7491	69.7301	0.621003	0.421481	0.839548	0.276128	1.02695
CCT	68	TBS (varying volumes)	42.2781	28.7124	57.1178	18.8192	69.827	0.621737	0.422242	0.839968	0.276752	1.02687
CCT	68.1	TBS (varying volumes)	42.3904	28.8067	57.2304	18.8895	69.9238	0.622473	0.423005	0.840388	0.277379	1.02678
CCT	68.2	TBS (varying volumes)	42.503	28.9012	57.3431	18.9602	70.0206	0.623211	0.423772	0.840809	0.278009	1.02669
CCT	68.3	TBS (varying volumes)	42.6158	28.9962	57.456	19.0312	70.1174	0.62395	0.424541	0.84123	0.278642	1.02661
CCT	68.4	TBS (varying volumes)	42.7289	29.0914	57.5689	19.1026	70.2141	0.624691	0.425313	0.841651	0.279277	1.02652
CCT	68.5	TBS (varying volumes)	42.8422	29.187	57.682	19.1742	70.3109	0.625434	0.426088	0.842073	0.279915	1.02644
CCT	68.6	TBS (varying volumes)	42.9558	29.283	57.7952	19.2462	70.4076	0.626178	0.426866	0.842496	0.280557	1.02635
CCT	68.7	TBS (varying volumes)	43.0697	29.3793	57.9085	19.3185	70.5043	0.626925	0.427647	0.842918	0.281201	1.02626
CCT	68.8	TBS (varying volumes)	43.1839	29.476	58.0219	19.3912	70.601	0.627673	0.42843	0.843342	0.281848	1.02618
CCT	68.9	TBS (varying volumes)	43.2983	29.573	58.1354	19.4642	70.6977	0.628423	0.429216	0.843765	0.282499	1.02609
CCT	69	TBS (varying volumes)	43.413	29.6704	58.2491	19.5375	70.7944	0.629174	0.430005	0.844189	0.283152	1.02601
CCT	69.1	TBS (varying volumes)	43.528	29.7681	58.3628	19.6111	70.891	0.629928	0.430798	0.844614	0.283808	1.02592
CCT	69.2	TBS (varying volumes)	43.6433	29.8662	58.4767	19.6852	70.9877	0.630683	0.431593	0.845039	0.284467	1.02583
CCT	69.3	TBS (varying volumes)	43.7588	29.9647	58.5907	19.7595	71.0843	0.63144	0.432391	0.845464	0.28513	1.02575
CCT	69.4	TBS (varying volumes)	43.8746	30.0635	58.7048	19.8342	71.1809	0.632199	0.433191	0.84589	0.285795	1.02566
CCT	69.5	TBS (varying volumes)	43.9907	30.1627	58.819	19.9092	71.2775	0.63296	0.433995	0.846316	0.286464	1.02558
CCT	69.6	TBS (varying volumes)	44.1071	30.2622	58.9333	19.9846	71.3741	0.633723	0.434802	0.846743	0.287136	1.02549
CCT	69.7	TBS (varying volumes)	44.2238	30.3622	59.0477	20.0604	71.4706	0.634487	0.435612	0.84717	0.287811	1.0254
CCT	69.8	TBS (varying volumes)	44.3407	30.4625	59.1623	20.1365	71.5672	0.635254	0.436425	0.847597	0.288489	1.02532
CCT	69.9	TBS (varying volumes)	44.4579	30.5631	59.277	20.213	71.6637	0.636022	0.437241	0.848025	0.28917	1.02523
CCT	70	TBS (varying volumes)	44.5754	30.6642	59.3918	20.2898	71.7602	0.636792	0.43806	0.848454	0.289855	1.02515
CCT	70.1	TBS (varying volumes)	44.6932	30.7656	59.5067	20.367	71.8567	0.637564	0.438882	0.848883	0.290542	1.02506
CCT	70.2	TBS (varying volumes)	44.8113	30.8675	59.6217	20.4446	71.9532	0.638337	0.439707	0.849312	0.291233	1.02497
CCT	70.3	TBS (varying volumes)	44.9297	30.9697	59.7368	20.5225	72.0496	0.639113	0.440536	0.849742	0.291928	1.02489
CCT	70.4	TBS (varying volumes)	45.0483	31.0722	59.8521	20.6008	72.1461	0.639891	0.441367	0.850172	0.292625	1.0248
CCT	70.5	TBS (varying volumes)	45.1672	31.1752	59.9675	20.6795	72.2425	0.64067	0.442202	0.850602	0.293326	1.02472
CCT	70.6	TBS (varying volumes)	45.2865	31.2786	60.0829	20.7586	72.3389	0.641451	0.443039	0.851033	0.294031	1.02463
CCT	70.7	TBS (varying volumes)	45.406	31.3823	60.1986	20.838	72.4353	0.642235	0.44388	0.851465	0.294738	1.02454
CCT	70.8	TBS (varying volumes)	45.5258	31.4865	60.3143	20.9178	72.5317	0.64302	0.444724	0.851897	0.29545	1.02446
CCT	70.9	TBS (varying volumes)	45.6459	31.591	60.4301	20.998	72.628	0.643807	0.445572	0.852329	0.296164	1.02437
CCT	71	TBS (varying volumes)	45.7663	31.696	60.5461	21.0786	72.7244	0.644596	0.446422	0.852762	0.296882	1.02429
CCT	71.1	TBS (varying volumes)	45.887	31.8013	60.6621	21.1596	72.8207	0.645387	0.447276	0.853195	0.297604	1.0242
CCT	71.2	TBS (varying volumes)	46.008	31.9071	60.7783	21.241	72.917	0.64618	0.448133	0.853628	0.298329	1.02412
CCT	71.3	TBS (varying volumes)	46.1293	32.0132	60.8947	21.3228	73.0133	0.646975	0.448993	0.854062	0.299057	1.02403
CCT	71.4	TBS (varying volumes)	46.2509	32.1198	61.0111	21.405	73.1096	0.647771	0.449857	0.854497	0.29979	1.02394
CCT	71.5	TBS (varying volumes)	46.3728	32.2268	61.1276	21.4876	73.2059	0.64857	0.450724	0.854932	0.300525	1.02386
CCT	71.6	TBS (varying volumes)	46.495	32.3342	61.2443	21.5706	73.3021	0.649371	0.451594	0.855367	0.301265	1.02377
CCT	71.7	TBS (varying volumes)	46.6174	32.442	61.3611	21.654	73.3984	0.650174	0.452468	0.855803	0.302008	1.02369
CCT	71.8	TBS (varying volumes)	46.7402	32.5502	61.478	21.7378	73.4946	0.650978	0.453345	0.856239	0.302754	1.0236
CCT	71.9	TBS (varying volumes)	46.8633	32.6588	61.595	21.822	73.5908	0.651785	0.454226	0.856676	0.303505	1.02352
CCT	72	TBS (varying volumes)	46.9867	32.7679	61.7122	21.9067	73.687	0.652594	0.45511	0.857113	0.304259	1.02343
CCT	72.1	TBS (varying volumes)	47.1105	32.8774	61.8294	21.9917	73.7831	0.653404	0.455997	0.857551	0.305017	1.02334
CCT	72.2	TBS (varying volumes)	47.2345	32.9873	61.9468	22.0772	73.8793	0.654217	0.456888	0.857989	0.305779	1.02326
CCT	72.3	TBS (varying volumes)	47.3588	33.0977	62.0643	22.1631	73.9754	0.655032	0.457782	0.858427	0.306544	1.02317
CCT	72.4	TBS (varying volumes)	47.4834	33.2084	62.1819	22.2495	74.0715	0.655849	0.45868	0.858866	0.307313	1.02309
CCT	72.5	TBS (varying volumes)	47.6084	33.3197	62.2997	22.3363	74.1676	0.656667	0.459581	0.859306	0.308087	1.023
CCT	72.6	TBS (varying volumes)	47.7336	33.4313	62.4175	22.4235	74.2637	0.657488	0.460486	0.859746	0.308864	1.02292
CCT	72.7	TBS (varying volumes)	47.8592	33.5434	62.5355	22.5112	74.3598	0.658311	0.461395	0.860186	0.309645	1.02283
CCT	72.8	TBS (varying volumes)	47.9851	33.6559	62.6536	22.5993	74.4559	0.659136	0.462307	0.860627	0.31043	1.02275
CCT	72.9	TBS (varying volumes)	48.1113	33.7689	62.7719	22.6879	74.5519	0.659963	0.463223	0.861068	0.311219	1.02266
CCT	73	TBS (varying volumes)	48.2378	33.8824	62.8902	22.7769	74.6479	0.660792	0.464142	0.86151	0.312012	1.02257
CCT	73.1	TBS (varying volumes)	48.3647	33.9963	63.0087	22.8663	74.7439	0.661624	0.465065	0.861952	0.312809	1.02249
CCT	73.2	TBS (varying volumes)	48.4918	34.1106	63.1273	22.9563	74.8399	0.662457	0.465992	0.862394	0.31361	1.0224
CCT	73.3	TBS (varying volumes)	48.6193	34.2254	63.246	23.0466	74.9359	0.663292	0.466922	0.862837	0.314415	1.02232
CCT	73.4	TBS (varying volumes)	48.7471	34.3406	63.3648	23.1375	75.0319	0.66413	0.467856	0.863281	0.315225	1.02223
CCT	73.5	TBS (varying volumes)	48.8753	34.4564	63.4838	23.2288	75.1278	0.664969	0.468794	0.863725	0.316038	1.02215
CCT	73.6	TBS (varying volumes)	49.0037	34.5725	63.6029	23.3206	75.2237	0.665811	0.469736	0.864169	0.316856	1.02206
CCT	73.7	TBS (varying volumes)	49.1325	34.6892	63.7221	23.4129	75.3196	0.666655	0.470681	0.864614	0.317678	1.02198
CCT	73.8	TBS (varying volumes)	49.2616	34.8063	63.8414	23.5056	75.4155	0.667501	0.47163	0.865059	0.318505	1.02189
CCT	73.9	TBS (varying volumes)	49.391	34.9239	63.9608	23.5989	75.5114	0.668349	0.472583	0.865505	0.319335	1.02181
CCT	74	TBS (varying volumes)	49.5208	35.042	64.0804	23.6926	75.6073	0.6692	0.47354	0.865951	0.32017	1.02172
CCT	74.1	TBS (varying volumes)	49.6509	35.1605	64.2001	23.7868	75.7031	0.670052	0.474501	0.866398	0.32101	1.02163
CCT	74.2	TBS (varying volumes)	49.7813	35.2796	64.3199	23.8815	75.799	0.670907	0.475466	0.866845	0.321853	1.02155
CCT	74.3	TBS (varying volumes)	49.912	35.3991	64.4399	23.9767	75.8948	0.671764	0.476434	0.867293	0.322701	1.02146
CCT	74.4	TBS (varying volumes)	50.0431	35.5191	64.5599	24.0724	75.9906	0.672623	0.477407	0.867741	0.323554	1.02138
CCT	74.5	TBS (varying volumes)	50.1746	35.6396	64.6801	24.1686	76.0864	0.673484	0.478383	0.868189	0.324411	1.02129
CCT	74.6	TBS (varying volumes)	50.3063	35.7606	64.8004	24.2654	76.1821	0.674348	0.479364	0.868638	0.325273	1.02121
CCT	74.7	TBS (varying volumes)	50.4384	35.882	64.9209	24.3626	76.2779	0.675213	0.480349	0.869088	0.32614	1.02112
CCT	74.8	TBS (varying volumes)	50.5709	36.004	65.0414	24.4604	76.3736	0.676081	0.481337	0.869538	0.327011	1.02104
CCT	74.9	TBS (varying volumes)	50.7037	36.1265	65.1621	24.5587	76.4693	0.676951	0.48233	0.869988	0.327886	1.02095
CCT	75	TBS (varying volumes)	50.8368	36.2495	65.2829	24.6575	76.565	0.677824	0.483327	0.870439	0.328767	1.02087
CCT	75.1	TBS (varying volumes)	50.9702	36.373	65.4039	24.7568	76.6607	0.678698	0.484328	0.87089	0.329652	1.02078
CCT	75.2	TBS (varying volumes)	51.1041	36.497	65.5249	24.8567	76.7564	0.679575	0.485333	0.871342	0.330541	1.0207
CCT	75.3	TBS (varying volumes)	51.2382	36.6216	65.6461	24.9571	76.8521	0.680454	0.486342	0.871795	0.331436	1.02061
CCT	75.4	TBS (varying volumes)	51.3727	36.7466	65.7674	25.0581	76.9477	0.681336	0.487356	0.872247	0.332336	1.02053
CCT	75.5	TBS (varying volumes)	51.5076	36.8722	65.8889	25.1596	77.0433	0.68222	0.488373	0.8727	0.33324	1.02044
CCT	75.6	TBS (varying volumes)	51.6428	36.9983	66.0105	25.2617	77.1389	0.683106	0.489395	0.873154	0.33415	1.02036
CCT	75.7	TBS (varying volumes)	51.7783	37.1249	66.1321	25.3643	77.2345	0.683994	0.490422	0.873608	0.335064	1.02027
CCT	75.8	TBS (varying volumes)	51.9143	37.2521	66.254	25.4675	77.3301	0.684885	0.491452	0.874063	0.335983	1.02019
CCT	75.9	TBS (varying volumes)	52.0505	37.3798	66.3759	25.5713	77.4257	0.685778	0.492487	0.874518	0.336908	1.0201
CCT	76	TBS (varying volumes)	52.1871	37.508	66.498	25.6756	77.5212	0.686673	0.493526	0.874974	0.337837	1.02002
CCT	76.1	TBS (varying volumes)	52.3241	37.6368	66.6202	25.7805	77.6167	0.68757	0.49457	0.87543	0.338772	1.01993
CCT	76.2	TBS (varying volumes)	52.4615	37.7661	66.7425	25.886	77.7122	0.68847	0.495618	0.875886	0.339712	1.01985
CCT	76.3	TBS (varying volumes)	52.5991	37.896	66.865	25.9921	77.8077	0.689373	0.496671	0.876343	0.340657	1.01976
CCT	76.4	TBS (varying volumes)	52.7372	38.0264	66.9876	26.0988	77.9032	0.690278	0.497728	0.876801	0.341607	1.01968
CCT	76.5	TBS (varying volumes)	52.8756	38.1574	67.1103	26.2061	77.9987	0.691185	0.498789	0.877259	0.342563	1.01959
CCT	76.6	TBS (varying volumes)	53.0144	38.2889	67.2331	26.3139	78.0941	0.692094	0.499856	0.877717	0.343524	1.01951
CCT	76.7	TBS (varying volumes)	53.1536	38.421	67.3561	26.4224	78.1896	0.693006	0.500926	0.878176	0.34449	1.01942
CCT	76.8	TBS (varying volumes)	53.2931	38.5537	67.4792	26.5315	78.285	0.69392	0.502002	0.878635	0.345462	1.01934
CCT	76.9	TBS (varying volumes)	53.433	38.687	67.6024	26.6412	78.3804	0.694837	0.503081	0.879095	0.34644	1.01925
CCT	77	TBS (varying volumes)	53.5732	38.8208	67.7258	26.7515	78.4758	0.695756	0.504166	0.879556	0.347423	1.01917
CCT	77.1	TBS (varying volumes)	53.7139	38.9552	67.8493	26.8625	78.5711	0.696678	0.505255	0.880016	0.348411	1.01908
CCT	77.2	TBS (varying volumes)	53.8549	39.0902	67.9729	26.9741	78.6665	0.697602	0.506349	0.880478	0.349405	1.019
CCT	77.3	TBS (varying volumes)	53.9962	39.2257	68.0966	27.0863	78.7618	0.698528	0.507448	0.88094	0.350405	1.01891
CCT	77.4	TBS (varying volumes)	54.138	39.3619	68.2205	27.1992	78.8572	0.699457	0.508551	0.881402	0.351411	1.01883
CCT	77.5	TBS (varying volumes)	54.2801	39.4986	68.3445	27.3127	78.9525	0.700389	0.50966	0.881865	0.352422	1.01874
CCT	77.6	TBS (varying volumes)	54.4226	39.636	68.4686	27.4269	79.0478	0.701322	0.510773	0.882328	0.35344	1.01866
CCT	77.7	TBS (varying volumes)	54.5655	39.7739	68.5929	27.5417	79.143	0.702259	0.511891	0.882792	0.354463	1.01857
CCT	77.8	TBS (varying volumes)	54.7088	39.9125	68.7173	27.6573	79.2383	0.703198	0.513014	0.883256	0.355492	1.01849
CCT	77.9	TBS (varying volumes)	54.8524	40.0516	68.8418	27.7734	79.3335	0.704139	0.514141	0.883721	0.356527	1.0184
CCT	78	TBS (varying volumes)	54.9965	40.1914	68.9665	27.8903	79.4288	0.705083	0.515274	0.884186	0.357568	1.01832
CCT	78.1	TBS (varying volumes)	55.1409	40.3318	69.0913	28.0078	79.524	0.706029	0.516412	0.884652	0.358615	1.01823
CCT	78.2	TBS (varying volumes)	55.2857	40.4728	69.2162	28.1261	79.6192	0.706978	0.517555	0.885118	0.359668	1.01815
CCT	78.3	TBS (varying volumes)	55.4309	40.6144	69.3413	28.245	79.7143	0.70793	0.518703	0.885584	0.360728	1.01806
CCT	78.4	TBS (varying volumes)	55.5765	40.7567	69.4664	28.3646	79.8095	0.708884	0.519856	0.886052	0.361794	1.01798
CCT	78.5	TBS (varying volumes)	55.7225	40.8996	69.5918	28.485	79.9046	0.709841	0.521014	0.886519	0.362866	1.01789
CCT	78.6	TBS (varying volumes)	55.8689	41.0431	69.7172	28.606	79.9998	0.7108	0.522177	0.886987	0.363945	1.01781
CCT	78.7	TBS (varying volumes)	56.0157	41.1873	69.8428	28.7278	80.0949	0.711762	0.523346	0.887456	0.365029	1.01772
CCT	78.8	TBS (varying volumes)	56.1628	41.3321	69.9685	28.8503	80.19	0.712726	0.52452	0.887925	0.366121	1.01764
CCT	78.9	TBS (varying volumes)	56.3104	41.4776	70.0944	28.9736	80.2851	0.713694	0.525699	0.888395	0.367219	1.01755
CCT	79	TBS (varying volumes)	56.4584	41.6238	70.2203	29.0976	80.3801	0.714663	0.526883	0.888865	0.368323	1.01747
CCT	79.1	TBS (varying volumes)	56.6068	41.7706	70.3465	29.2223	80.4752	0.715636	0.528073	0.889336	0.369435	1.01739
CCT	79.2	TBS (varying volumes)	56.7556	41.918	70.4727	29.3478	80.5702	0.716611	0.529268	0.889807	0.370553	1.0173
CCT	79.3	TBS (varying volumes)	56.9048	42.0661	70.5991	29.474	80.6653	0.717588	0.530468	0.890278	0.371677	1.01722
CCT	79.4	TBS (varying volumes)	57.0544	42.2149	70.7256	29.601	80.7603	0.718569	0.531674	0.890751	0.372809	1.01713
CCT	79.5	TBS (varying volumes)	57.2044	42.3644	70.8523	29.7288	80.8552	0.719552	0.532886	0.891223	0.373948	1.01705
CCT	79.6	TBS (varying volumes)	57.3548	42.5146	70.979	29.8574	80.9502	0.720537	0.534103	0.891696	0.375093	1.01696
CCT	79.7	TBS (varying volumes)	57.5056	42.6654	71.106	29.9868	81.0452	0.721526	0.535325	0.89217	0.376246	1.01688
CCT	79.8	TBS (varying volumes)	57.6569	42.817	71.233	30.1169	81.1401	0.722517	0.536554	0.892644	0.377405	1.01679
CCT	79.9	TBS (varying volumes)	57.8085	42.9692	71.3602	30.2479	81.235	0.723511	0.537787	0.893119	0.378572	1.01671
CCT	80	TBS (varying volumes)	57.9606	43.1222	71.4875	30.3797	81.33	0.724507	0.539027	0.893594	0.379746	1.01662

## Sheet: MFT to TBS20
sens_diag_tech	p.sens_diag_tech	ref_diag_tech	p.tbs	p.tbs.lo	p.tbs.hi	p.tbs.pred.lo	p.tbs.pred.hi	RR	RR.lo	RR.hi	RR.pred.lo	RR.pred.hi
MFT (1 mL)	0	TBS (20 µL)	0	0	0	0	0	0	0	0	0	0
MFT (1 mL)	0.1	TBS (20 µL)	0.0418389	0.0283791	0.0616786	0.0145469	0.120273	0.418389	0.283791	0.616786	0.145469	1.20273
MFT (1 mL)	0.2	TBS (20 µL)	0.0837266	0.0567989	0.123405	0.0291188	0.240497	0.418633	0.283995	0.617023	0.145594	1.20248
MFT (1 mL)	0.3	TBS (20 µL)	0.125663	0.0852596	0.185178	0.0437156	0.360672	0.418877	0.284199	0.61726	0.145719	1.20224
MFT (1 mL)	0.4	TBS (20 µL)	0.167649	0.113761	0.246999	0.0583374	0.480798	0.419121	0.284403	0.617497	0.145844	1.202
MFT (1 mL)	0.5	TBS (20 µL)	0.209683	0.142304	0.308867	0.0729844	0.600876	0.419366	0.284607	0.617734	0.145969	1.20175
MFT (1 mL)	0.6	TBS (20 µL)	0.251766	0.170887	0.370783	0.0876565	0.720905	0.419611	0.284812	0.617971	0.146094	1.20151
MFT (1 mL)	0.7	TBS (20 µL)	0.293899	0.199512	0.432746	0.102354	0.840885	0.419856	0.285017	0.618209	0.14622	1.20126
MFT (1 mL)	0.8	TBS (20 µL)	0.336081	0.228178	0.494757	0.117076	0.960817	0.420101	0.285222	0.618447	0.146346	1.20102
MFT (1 mL)	0.9	TBS (20 µL)	0.378312	0.256885	0.556816	0.131824	1.0807	0.420347	0.285428	0.618685	0.146472	1.20078
MFT (1 mL)	1	TBS (20 µL)	0.420593	0.285634	0.618923	0.146598	1.20053	0.420593	0.285634	0.618923	0.146598	1.20053
MFT (1 mL)	1.1	TBS (20 µL)	0.462923	0.314424	0.681077	0.161397	1.32032	0.420839	0.28584	0.619161	0.146724	1.20029
MFT (1 mL)	1.2	TBS (20 µL)	0.505303	0.343256	0.74328	0.176221	1.44006	0.421086	0.286047	0.6194	0.146851	1.20005
MFT (1 mL)	1.3	TBS (20 µL)	0.547733	0.37213	0.80553	0.191071	1.55975	0.421333	0.286254	0.619638	0.146978	1.19981
MFT (1 mL)	1.4	TBS (20 µL)	0.590212	0.401045	0.867828	0.205947	1.67939	0.42158	0.286461	0.619877	0.147105	1.19956
MFT (1 mL)	1.5	TBS (20 µL)	0.632741	0.430002	0.930175	0.220849	1.79898	0.421827	0.286668	0.620116	0.147232	1.19932
MFT (1 mL)	1.6	TBS (20 µL)	0.67532	0.459002	0.992569	0.235776	1.91852	0.422075	0.286876	0.620356	0.14736	1.19908
MFT (1 mL)	1.7	TBS (20 µL)	0.717949	0.488043	1.05501	0.250729	2.03802	0.422323	0.287084	0.620595	0.147488	1.19884
MFT (1 mL)	1.8	TBS (20 µL)	0.760629	0.517126	1.1175	0.265709	2.15747	0.422572	0.287292	0.620835	0.147616	1.19859
MFT (1 mL)	1.9	TBS (20 µL)	0.803358	0.546252	1.18004	0.280714	2.27687	0.42282	0.287501	0.621075	0.147744	1.19835
MFT (1 mL)	2	TBS (20 µL)	0.846138	0.57542	1.24263	0.295745	2.39622	0.423069	0.28771	0.621315	0.147873	1.19811
MFT (1 mL)	2.1	TBS (20 µL)	0.888968	0.604631	1.30526	0.310803	2.51552	0.423318	0.287919	0.621555	0.148001	1.19787
MFT (1 mL)	2.2	TBS (20 µL)	0.931849	0.633884	1.36795	0.325886	2.63477	0.423568	0.288129	0.621795	0.14813	1.19762
MFT (1 mL)	2.3	TBS (20 µL)	0.974781	0.663179	1.43068	0.340996	2.75398	0.423818	0.288339	0.622036	0.148259	1.19738
MFT (1 mL)	2.4	TBS (20 µL)	1.01776	0.692518	1.49346	0.356133	2.87314	0.424068	0.288549	0.622276	0.148389	1.19714
MFT (1 mL)	2.5	TBS (20 µL)	1.0608	0.721899	1.55629	0.371296	2.99225	0.424318	0.28876	0.622517	0.148518	1.1969
MFT (1 mL)	2.6	TBS (20 µL)	1.10388	0.751323	1.61917	0.386485	3.11131	0.424569	0.28897	0.622758	0.148648	1.19666
MFT (1 mL)	2.7	TBS (20 µL)	1.14701	0.78079	1.6821	0.401701	3.23032	0.42482	0.289181	0.623	0.148778	1.19642
MFT (1 mL)	2.8	TBS (20 µL)	1.1902	0.8103	1.74508	0.416944	3.34929	0.425071	0.289393	0.623241	0.148908	1.19617
MFT (1 mL)	2.9	TBS (20 µL)	1.23344	0.839853	1.8081	0.432213	3.4682	0.425323	0.289605	0.623483	0.149039	1.19593
MFT (1 mL)	3	TBS (20 µL)	1.27672	0.86945	1.87117	0.447509	3.58707	0.425574	0.289817	0.623725	0.14917	1.19569
MFT (1 mL)	3.1	TBS (20 µL)	1.32006	0.89909	1.9343	0.462832	3.70589	0.425827	0.290029	0.623967	0.149301	1.19545
MFT (1 mL)	3.2	TBS (20 µL)	1.36345	0.928773	1.99747	0.478182	3.82467	0.426079	0.290242	0.624209	0.149432	1.19521
MFT (1 mL)	3.3	TBS (20 µL)	1.4069	0.9585	2.06069	0.493559	3.94339	0.426332	0.290455	0.624451	0.149563	1.19497
MFT (1 mL)	3.4	TBS (20 µL)	1.45039	0.988271	2.12396	0.508963	4.06207	0.426585	0.290668	0.624694	0.149695	1.19473
MFT (1 mL)	3.5	TBS (20 µL)	1.49393	1.01808	2.18728	0.524394	4.1807	0.426838	0.290881	0.624937	0.149827	1.19449
MFT (1 mL)	3.6	TBS (20 µL)	1.53753	1.04794	2.25065	0.539852	4.29928	0.427092	0.291095	0.62518	0.149959	1.19425
MFT (1 mL)	3.7	TBS (20 µL)	1.58118	1.07785	2.31406	0.555338	4.41782	0.427346	0.29131	0.625423	0.150091	1.194
MFT (1 mL)	3.8	TBS (20 µL)	1.62488	1.10779	2.37753	0.57085	4.5363	0.4276	0.291524	0.625666	0.150224	1.19376
MFT (1 mL)	3.9	TBS (20 µL)	1.66863	1.13778	2.44105	0.586391	4.65474	0.427855	0.291739	0.62591	0.150357	1.19352
MFT (1 mL)	4	TBS (20 µL)	1.71244	1.16782	2.50461	0.601959	4.77313	0.42811	0.291954	0.626154	0.15049	1.19328
MFT (1 mL)	4.1	TBS (20 µL)	1.7563	1.1979	2.56823	0.617554	4.89148	0.428365	0.29217	0.626398	0.150623	1.19304
MFT (1 mL)	4.2	TBS (20 µL)	1.80021	1.22802	2.6319	0.633177	5.00977	0.42862	0.292385	0.626642	0.150756	1.1928
MFT (1 mL)	4.3	TBS (20 µL)	1.84417	1.25819	2.69561	0.648828	5.12802	0.428876	0.292602	0.626886	0.15089	1.19256
MFT (1 mL)	4.4	TBS (20 µL)	1.88818	1.2884	2.75937	0.664507	5.24622	0.429132	0.292818	0.62713	0.151024	1.19232
MFT (1 mL)	4.5	TBS (20 µL)	1.93225	1.31866	2.82319	0.680213	5.36438	0.429389	0.293035	0.627375	0.151158	1.19208
MFT (1 mL)	4.6	TBS (20 µL)	1.97637	1.34896	2.88705	0.695948	5.48248	0.429645	0.293252	0.62762	0.151293	1.19184
MFT (1 mL)	4.7	TBS (20 µL)	2.02054	1.37931	2.95097	0.71171	5.60054	0.429902	0.293469	0.627865	0.151428	1.1916
MFT (1 mL)	4.8	TBS (20 µL)	2.06477	1.4097	3.01493	0.727501	5.71855	0.43016	0.293687	0.62811	0.151563	1.19136
MFT (1 mL)	4.9	TBS (20 µL)	2.10905	1.44013	3.07894	0.743319	5.83651	0.430417	0.293905	0.628356	0.151698	1.19113
MFT (1 mL)	5	TBS (20 µL)	2.15338	1.47062	3.14301	0.759166	5.95443	0.430675	0.294123	0.628602	0.151833	1.19089
MFT (1 mL)	5.1	TBS (20 µL)	2.19776	1.50114	3.20712	0.775042	6.0723	0.430934	0.294342	0.628847	0.151969	1.19065
MFT (1 mL)	5.2	TBS (20 µL)	2.2422	1.53172	3.27129	0.790945	6.19012	0.431192	0.294561	0.629093	0.152105	1.19041
MFT (1 mL)	5.3	TBS (20 µL)	2.28669	1.56234	3.3355	0.806877	6.30789	0.431451	0.294781	0.62934	0.152241	1.19017
MFT (1 mL)	5.4	TBS (20 µL)	2.33124	1.593	3.39976	0.822838	6.42562	0.43171	0.295	0.629586	0.152377	1.18993
MFT (1 mL)	5.5	TBS (20 µL)	2.37583	1.62371	3.46408	0.838827	6.5433	0.43197	0.29522	0.629833	0.152514	1.18969
MFT (1 mL)	5.6	TBS (20 µL)	2.42049	1.65447	3.52845	0.854845	6.66093	0.43223	0.295441	0.630079	0.152651	1.18945
MFT (1 mL)	5.7	TBS (20 µL)	2.46519	1.68527	3.59286	0.870892	6.77852	0.43249	0.295661	0.630326	0.152788	1.18921
MFT (1 mL)	5.8	TBS (20 µL)	2.50995	1.71612	3.65733	0.886968	6.89605	0.43275	0.295882	0.630574	0.152926	1.18897
MFT (1 mL)	5.9	TBS (20 µL)	2.55476	1.74701	3.72184	0.903073	7.01354	0.433011	0.296104	0.630821	0.153063	1.18874
MFT (1 mL)	6	TBS (20 µL)	2.59963	1.77795	3.78641	0.919206	7.13099	0.433272	0.296325	0.631069	0.153201	1.1885
MFT (1 mL)	6.1	TBS (20 µL)	2.64455	1.80894	3.85103	0.935369	7.24838	0.433533	0.296547	0.631316	0.153339	1.18826
MFT (1 mL)	6.2	TBS (20 µL)	2.68953	1.83997	3.9157	0.951561	7.36573	0.433795	0.29677	0.631564	0.153478	1.18802
MFT (1 mL)	6.3	TBS (20 µL)	2.73456	1.87105	3.98042	0.967782	7.48303	0.434057	0.296992	0.631813	0.153616	1.18778
MFT (1 mL)	6.4	TBS (20 µL)	2.77964	1.90218	4.04519	0.984033	7.60029	0.434319	0.297215	0.632061	0.153755	1.18755
MFT (1 mL)	6.5	TBS (20 µL)	2.82478	1.93335	4.11001	1.00031	7.7175	0.434582	0.297438	0.63231	0.153894	1.18731
MFT (1 mL)	6.6	TBS (20 µL)	2.86998	1.96457	4.17488	1.01662	7.83466	0.434845	0.297662	0.632558	0.154034	1.18707
MFT (1 mL)	6.7	TBS (20 µL)	2.91522	1.99584	4.23981	1.03296	7.95177	0.435108	0.297886	0.632807	0.154173	1.18683
MFT (1 mL)	6.8	TBS (20 µL)	2.96053	2.02715	4.30478	1.04933	8.06884	0.435372	0.29811	0.633056	0.154313	1.18659
MFT (1 mL)	6.9	TBS (20 µL)	3.00589	2.05851	4.36981	1.06573	8.18586	0.435636	0.298335	0.633306	0.154453	1.18636
MFT (1 mL)	7	TBS (20 µL)	3.0513	2.08992	4.43489	1.08216	8.30284	0.4359	0.29856	0.633555	0.154594	1.18612
MFT (1 mL)	7.1	TBS (20 µL)	3.09677	2.12138	4.50002	1.09861	8.41976	0.436164	0.298786	0.633805	0.154734	1.18588
MFT (1 mL)	7.2	TBS (20 µL)	3.14229	2.15288	4.5652	1.1151	8.53664	0.436429	0.299011	0.634055	0.154875	1.18564
MFT (1 mL)	7.3	TBS (20 µL)	3.18787	2.18443	4.63043	1.13162	8.65348	0.436695	0.299237	0.634305	0.155016	1.18541
MFT (1 mL)	7.4	TBS (20 µL)	3.2335	2.21603	4.69571	1.14817	8.77026	0.43696	0.299464	0.634555	0.155158	1.18517
MFT (1 mL)	7.5	TBS (20 µL)	3.27919	2.24768	4.76104	1.16475	8.887	0.437226	0.29969	0.634806	0.1553	1.18493
MFT (1 mL)	7.6	TBS (20 µL)	3.32494	2.27937	4.82643	1.18136	9.0037	0.437492	0.299917	0.635057	0.155442	1.1847
MFT (1 mL)	7.7	TBS (20 µL)	3.37074	2.31112	4.89187	1.19799	9.12034	0.437759	0.300145	0.635308	0.155584	1.18446
MFT (1 mL)	7.8	TBS (20 µL)	3.4166	2.34291	4.95736	1.21466	9.23694	0.438025	0.300373	0.635559	0.155726	1.18422
MFT (1 mL)	7.9	TBS (20 µL)	3.46251	2.37475	5.0229	1.23136	9.3535	0.438293	0.300601	0.63581	0.155869	1.18399
MFT (1 mL)	8	TBS (20 µL)	3.50848	2.40663	5.08849	1.2481	9.47	0.43856	0.300829	0.636062	0.156012	1.18375
MFT (1 mL)	8.1	TBS (20 µL)	3.55451	2.43857	5.15414	1.26486	9.58646	0.438828	0.301058	0.636313	0.156155	1.18351
MFT (1 mL)	8.2	TBS (20 µL)	3.60059	2.47055	5.21983	1.28165	9.70288	0.439096	0.301287	0.636565	0.156299	1.18328
MFT (1 mL)	8.3	TBS (20 µL)	3.64672	2.50259	5.28558	1.29847	9.81924	0.439364	0.301517	0.636817	0.156442	1.18304
MFT (1 mL)	8.4	TBS (20 µL)	3.69292	2.53467	5.35138	1.31533	9.93556	0.439633	0.301746	0.63707	0.156587	1.18281
MFT (1 mL)	8.5	TBS (20 µL)	3.73917	2.5668	5.41724	1.33221	10.0518	0.439902	0.301977	0.637322	0.156731	1.18257
MFT (1 mL)	8.6	TBS (20 µL)	3.78548	2.59898	5.48314	1.34913	10.1681	0.440172	0.302207	0.637575	0.156875	1.18233
MFT (1 mL)	8.7	TBS (20 µL)	3.83184	2.63121	5.5491	1.36608	10.2842	0.440442	0.302438	0.637828	0.15702	1.1821
MFT (1 mL)	8.8	TBS (20 µL)	3.87826	2.66349	5.61511	1.38306	10.4004	0.440712	0.302669	0.638081	0.157165	1.18186
MFT (1 mL)	8.9	TBS (20 µL)	3.92474	2.69582	5.68117	1.40007	10.5165	0.440982	0.302901	0.638334	0.157311	1.18163
MFT (1 mL)	9	TBS (20 µL)	3.97128	2.7282	5.74729	1.41711	10.6325	0.441253	0.303133	0.638588	0.157456	1.18139
MFT (1 mL)	9.1	TBS (20 µL)	4.01787	2.76062	5.81346	1.43418	10.7485	0.441524	0.303365	0.638841	0.157602	1.18116
MFT (1 mL)	9.2	TBS (20 µL)	4.06452	2.7931	5.87968	1.45129	10.8645	0.441795	0.303598	0.639095	0.157748	1.18092
MFT (1 mL)	9.3	TBS (20 µL)	4.11122	2.82563	5.94595	1.46842	10.9804	0.442067	0.303831	0.639349	0.157895	1.18068
MFT (1 mL)	9.4	TBS (20 µL)	4.15799	2.8582	6.01228	1.48559	11.0962	0.442339	0.304064	0.639604	0.158042	1.18045
MFT (1 mL)	9.5	TBS (20 µL)	4.20481	2.89083	6.07865	1.50279	11.212	0.442612	0.304298	0.639858	0.158189	1.18021
MFT (1 mL)	9.6	TBS (20 µL)	4.25169	2.92351	6.14508	1.52003	11.3278	0.442884	0.304532	0.640113	0.158336	1.17998
MFT (1 mL)	9.7	TBS (20 µL)	4.29863	2.95624	6.21157	1.53729	11.4435	0.443158	0.304767	0.640368	0.158484	1.17974
MFT (1 mL)	9.8	TBS (20 µL)	4.34562	2.98901	6.27811	1.55459	11.5592	0.443431	0.305001	0.640623	0.158631	1.17951
MFT (1 mL)	9.9	TBS (20 µL)	4.39268	3.02184	6.3447	1.57192	11.6748	0.443705	0.305237	0.640878	0.158779	1.17928
MFT (1 mL)	10	TBS (20 µL)	4.43979	3.05472	6.41134	1.58928	11.7904	0.443979	0.305472	0.641134	0.158928	1.17904
MFT (1 mL)	10.1	TBS (20 µL)	4.48696	3.08765	6.47804	1.60667	11.9059	0.444253	0.305708	0.64139	0.159077	1.17881
MFT (1 mL)	10.2	TBS (20 µL)	4.53419	3.12063	6.54479	1.6241	12.0214	0.444528	0.305944	0.641646	0.159225	1.17857
MFT (1 mL)	10.3	TBS (20 µL)	4.58147	3.15366	6.61159	1.64156	12.1369	0.444803	0.306181	0.641902	0.159375	1.17834
MFT (1 mL)	10.4	TBS (20 µL)	4.62882	3.18675	6.67845	1.65905	12.2523	0.445079	0.306418	0.642158	0.159524	1.1781
MFT (1 mL)	10.5	TBS (20 µL)	4.67622	3.21988	6.74535	1.67658	12.3676	0.445355	0.306655	0.642415	0.159674	1.17787
MFT (1 mL)	10.6	TBS (20 µL)	4.72369	3.25307	6.81232	1.69413	12.4829	0.445631	0.306893	0.642672	0.159824	1.17763
MFT (1 mL)	10.7	TBS (20 µL)	4.77121	3.2863	6.87933	1.71173	12.5982	0.445907	0.307131	0.642928	0.159974	1.1774
MFT (1 mL)	10.8	TBS (20 µL)	4.81879	3.31959	6.94641	1.72935	12.7134	0.446184	0.30737	0.643186	0.160125	1.17717
MFT (1 mL)	10.9	TBS (20 µL)	4.86643	3.35293	7.01353	1.74701	12.8286	0.446461	0.307609	0.643443	0.160276	1.17693
MFT (1 mL)	11	TBS (20 µL)	4.91413	3.38633	7.08071	1.7647	12.9437	0.446739	0.307848	0.643701	0.160427	1.1767
MFT (1 mL)	11.1	TBS (20 µL)	4.96189	3.41977	7.14794	1.78242	13.0588	0.447017	0.308087	0.643958	0.160579	1.17647
MFT (1 mL)	11.2	TBS (20 µL)	5.0097	3.45327	7.21522	1.80018	13.1738	0.447295	0.308327	0.644216	0.16073	1.17623
MFT (1 mL)	11.3	TBS (20 µL)	5.05758	3.48682	7.28256	1.81797	13.2888	0.447574	0.308568	0.644475	0.160882	1.176
MFT (1 mL)	11.4	TBS (20 µL)	5.10552	3.52042	7.34996	1.8358	13.4037	0.447852	0.308808	0.644733	0.161035	1.17577
MFT (1 mL)	11.5	TBS (20 µL)	5.15352	3.55407	7.4174	1.85365	13.5186	0.448132	0.30905	0.644992	0.161187	1.17553
MFT (1 mL)	11.6	TBS (20 µL)	5.20157	3.58778	7.48491	1.87155	13.6335	0.448411	0.309291	0.645251	0.16134	1.1753
MFT (1 mL)	11.7	TBS (20 µL)	5.24969	3.62153	7.55246	1.88947	13.7483	0.448691	0.309533	0.64551	0.161493	1.17507
MFT (1 mL)	11.8	TBS (20 µL)	5.29787	3.65535	7.62007	1.90743	13.863	0.448972	0.309775	0.645769	0.161647	1.17483
MFT (1 mL)	11.9	TBS (20 µL)	5.3461	3.68921	7.68774	1.92543	13.9777	0.449252	0.310018	0.646028	0.161801	1.1746
MFT (1 mL)	12	TBS (20 µL)	5.3944	3.72313	7.75546	1.94346	14.0924	0.449533	0.310261	0.646288	0.161955	1.17437
MFT (1 mL)	12.1	TBS (20 µL)	5.44276	3.7571	7.82323	1.96152	14.207	0.449815	0.310504	0.646548	0.162109	1.17414
MFT (1 mL)	12.2	TBS (20 µL)	5.49118	3.79112	7.89106	1.97962	14.3216	0.450096	0.310748	0.646808	0.162264	1.1739
MFT (1 mL)	12.3	TBS (20 µL)	5.53966	3.8252	7.95894	1.99775	14.4361	0.450379	0.310992	0.647068	0.162419	1.17367
MFT (1 mL)	12.4	TBS (20 µL)	5.5882	3.85933	8.02688	2.01592	14.5506	0.450661	0.311236	0.647329	0.162574	1.17344
MFT (1 mL)	12.5	TBS (20 µL)	5.6368	3.89352	8.09487	2.03412	14.6651	0.450944	0.311481	0.647589	0.16273	1.17321
MFT (1 mL)	12.6	TBS (20 µL)	5.68546	3.92776	8.16291	2.05236	14.7795	0.451227	0.311727	0.64785	0.162886	1.17297
MFT (1 mL)	12.7	TBS (20 µL)	5.73418	3.96205	8.23102	2.07063	14.8938	0.45151	0.311972	0.648112	0.163042	1.17274
MFT (1 mL)	12.8	TBS (20 µL)	5.78297	3.9964	8.29917	2.08894	15.0081	0.451794	0.312218	0.648373	0.163198	1.17251
MFT (1 mL)	12.9	TBS (20 µL)	5.83181	4.0308	8.36738	2.10728	15.1224	0.452078	0.312465	0.648634	0.163355	1.17228
MFT (1 mL)	13	TBS (20 µL)	5.88072	4.06525	8.43565	2.12566	15.2366	0.452363	0.312712	0.648896	0.163512	1.17205
MFT (1 mL)	13.1	TBS (20 µL)	5.92969	4.09976	8.50397	2.14407	15.3508	0.452648	0.312959	0.649158	0.163669	1.17181
MFT (1 mL)	13.2	TBS (20 µL)	5.97872	4.13433	8.57235	2.16252	15.4649	0.452933	0.313207	0.64942	0.163827	1.17158
MFT (1 mL)	13.3	TBS (20 µL)	6.02781	4.16895	8.64078	2.181	15.579	0.453219	0.313455	0.649683	0.163985	1.17135
MFT (1 mL)	13.4	TBS (20 µL)	6.07697	4.20362	8.70927	2.19952	15.693	0.453505	0.313703	0.649945	0.164143	1.17112
MFT (1 mL)	13.5	TBS (20 µL)	6.12618	4.23835	8.77781	2.21808	15.807	0.453791	0.313952	0.650208	0.164302	1.17089
MFT (1 mL)	13.6	TBS (20 µL)	6.17546	4.27313	8.84641	2.23667	15.9209	0.454078	0.314201	0.650471	0.164461	1.17066
MFT (1 mL)	13.7	TBS (20 µL)	6.2248	4.30797	8.91506	2.25529	16.0348	0.454365	0.314451	0.650734	0.16462	1.17043
MFT (1 mL)	13.8	TBS (20 µL)	6.2742	4.34287	8.98377	2.27396	16.1487	0.454653	0.314701	0.650998	0.164779	1.17019
MFT (1 mL)	13.9	TBS (20 µL)	6.32367	4.37782	9.05254	2.29266	16.2625	0.45494	0.314951	0.651262	0.164939	1.16996
MFT (1 mL)	14	TBS (20 µL)	6.3732	4.41282	9.12136	2.31139	16.3763	0.455229	0.315202	0.651526	0.165099	1.16973
MFT (1 mL)	14.1	TBS (20 µL)	6.42279	4.44789	9.19023	2.33016	16.49	0.455517	0.315453	0.65179	0.16526	1.1695
MFT (1 mL)	14.2	TBS (20 µL)	6.47245	4.483	9.25917	2.34897	16.6036	0.455806	0.315705	0.652054	0.165421	1.16927
MFT (1 mL)	14.3	TBS (20 µL)	6.52216	4.51818	9.32815	2.36782	16.7173	0.456095	0.315957	0.652319	0.165582	1.16904
MFT (1 mL)	14.4	TBS (20 µL)	6.57194	4.55341	9.3972	2.3867	16.8309	0.456385	0.316209	0.652583	0.165743	1.16881
MFT (1 mL)	14.5	TBS (20 µL)	6.62179	4.58869	9.4663	2.40562	16.9444	0.456675	0.316462	0.652848	0.165905	1.16858
MFT (1 mL)	14.6	TBS (20 µL)	6.67169	4.62404	9.53546	2.42457	17.0579	0.456965	0.316715	0.653113	0.166067	1.16835
MFT (1 mL)	14.7	TBS (20 µL)	6.72166	4.65944	9.60467	2.44357	17.1713	0.457256	0.316969	0.653379	0.166229	1.16812
MFT (1 mL)	14.8	TBS (20 µL)	6.7717	4.69489	9.67394	2.4626	17.2848	0.457547	0.317223	0.653644	0.166392	1.16789
MFT (1 mL)	14.9	TBS (20 µL)	6.8218	4.73041	9.74326	2.48166	17.3981	0.457839	0.317477	0.65391	0.166555	1.16766
MFT (1 mL)	15	TBS (20 µL)	6.87196	4.76598	9.81264	2.50077	17.5114	0.458131	0.317732	0.654176	0.166718	1.16743
MFT (1 mL)	15.1	TBS (20 µL)	6.92218	4.8016	9.88208	2.51991	17.6247	0.458423	0.317987	0.654443	0.166882	1.1672
MFT (1 mL)	15.2	TBS (20 µL)	6.97247	4.83729	9.95158	2.53909	17.7379	0.458715	0.318243	0.654709	0.167045	1.16697
MFT (1 mL)	15.3	TBS (20 µL)	7.02283	4.87303	10.0211	2.55831	17.8511	0.459008	0.318499	0.654976	0.16721	1.16674
MFT (1 mL)	15.4	TBS (20 µL)	7.07325	4.90883	10.0907	2.57756	17.9642	0.459302	0.318755	0.655243	0.167374	1.16651
MFT (1 mL)	15.5	TBS (20 µL)	7.12373	4.94469	10.1604	2.59686	18.0773	0.459596	0.319012	0.65551	0.167539	1.16628
MFT (1 mL)	15.6	TBS (20 µL)	7.17428	4.9806	10.2301	2.61619	18.1904	0.45989	0.319269	0.655777	0.167704	1.16605
MFT (1 mL)	15.7	TBS (20 µL)	7.22489	5.01658	10.2999	2.63556	18.3034	0.460184	0.319527	0.656045	0.16787	1.16582
MFT (1 mL)	15.8	TBS (20 µL)	7.27557	5.05261	10.3697	2.65497	18.4163	0.460479	0.319785	0.656312	0.168036	1.16559
MFT (1 mL)	15.9	TBS (20 µL)	7.32631	5.0887	10.4396	2.67441	18.5293	0.460774	0.320044	0.65658	0.168202	1.16536
MFT (1 mL)	16	TBS (20 µL)	7.37712	5.12484	10.5096	2.6939	18.6421	0.46107	0.320303	0.656849	0.168369	1.16513
MFT (1 mL)	16.1	TBS (20 µL)	7.42799	5.16105	10.5796	2.71342	18.755	0.461366	0.320562	0.657117	0.168535	1.1649
MFT (1 mL)	16.2	TBS (20 µL)	7.47893	5.19732	10.6496	2.73298	18.8677	0.461662	0.320822	0.657386	0.168703	1.16468
MFT (1 mL)	16.3	TBS (20 µL)	7.52993	5.23364	10.7198	2.75258	18.9805	0.461959	0.321082	0.657655	0.16887	1.16445
MFT (1 mL)	16.4	TBS (20 µL)	7.581	5.27002	10.7899	2.77222	19.0932	0.462256	0.321343	0.657924	0.169038	1.16422
MFT (1 mL)	16.5	TBS (20 µL)	7.63214	5.30646	10.8602	2.7919	19.2058	0.462554	0.321604	0.658193	0.169206	1.16399
MFT (1 mL)	16.6	TBS (20 µL)	7.68334	5.34297	10.9305	2.81162	19.3184	0.462852	0.321865	0.658463	0.169375	1.16376
MFT (1 mL)	16.7	TBS (20 µL)	7.7346	5.37953	11.0008	2.83138	19.431	0.46315	0.322127	0.658732	0.169543	1.16353
MFT (1 mL)	16.8	TBS (20 µL)	7.78594	5.41615	11.0712	2.85117	19.5435	0.463449	0.32239	0.659002	0.169713	1.1633
MFT (1 mL)	16.9	TBS (20 µL)	7.83734	5.45283	11.1417	2.87101	19.656	0.463748	0.322652	0.659273	0.169882	1.16308
MFT (1 mL)	17	TBS (20 µL)	7.8888	5.48957	11.2122	2.89089	19.7684	0.464047	0.322916	0.659543	0.170052	1.16285
MFT (1 mL)	17.1	TBS (20 µL)	7.94033	5.52637	11.2828	2.9108	19.8808	0.464347	0.323179	0.659814	0.170222	1.16262
MFT (1 mL)	17.2	TBS (20 µL)	7.99193	5.56323	11.3535	2.93076	19.9931	0.464647	0.323443	0.660085	0.170393	1.16239
MFT (1 mL)	17.3	TBS (20 µL)	8.0436	5.60015	11.4242	2.95075	20.1054	0.464948	0.323708	0.660356	0.170564	1.16216
MFT (1 mL)	17.4	TBS (20 µL)	8.09533	5.63713	11.4949	2.97079	20.2177	0.465249	0.323973	0.660627	0.170735	1.16194
MFT (1 mL)	17.5	TBS (20 µL)	8.14713	5.67417	11.5657	2.99087	20.3299	0.46555	0.324238	0.660898	0.170907	1.16171
MFT (1 mL)	17.6	TBS (20 µL)	8.199	5.71127	11.6366	3.01098	20.4421	0.465852	0.324504	0.66117	0.171079	1.16148
MFT (1 mL)	17.7	TBS (20 µL)	8.25093	5.74843	11.7075	3.03114	20.5542	0.466154	0.32477	0.661442	0.171251	1.16125
MFT (1 mL)	17.8	TBS (20 µL)	8.30293	5.78566	11.7785	3.05134	20.6662	0.466457	0.325037	0.661714	0.171423	1.16103
MFT (1 mL)	17.9	TBS (20 µL)	8.355	5.82294	11.8496	3.07157	20.7783	0.46676	0.325304	0.661987	0.171596	1.1608
MFT (1 mL)	18	TBS (20 µL)	8.40714	5.86029	11.9207	3.09185	20.8903	0.467063	0.325572	0.66226	0.17177	1.16057
MFT (1 mL)	18.1	TBS (20 µL)	8.45934	5.8977	11.9918	3.11217	21.0022	0.467367	0.32584	0.662532	0.171943	1.16034
MFT (1 mL)	18.2	TBS (20 µL)	8.51161	5.93517	12.0631	3.13254	21.1141	0.467671	0.326108	0.662806	0.172117	1.16012
MFT (1 mL)	18.3	TBS (20 µL)	8.56395	5.9727	12.1343	3.15294	21.226	0.467976	0.326377	0.663079	0.172292	1.15989
MFT (1 mL)	18.4	TBS (20 µL)	8.61636	6.01029	12.2057	3.17338	21.3378	0.46828	0.326646	0.663352	0.172466	1.15966
MFT (1 mL)	18.5	TBS (20 µL)	8.66884	6.04795	12.2771	3.19387	21.4496	0.468586	0.326916	0.663626	0.172642	1.15944
MFT (1 mL)	18.6	TBS (20 µL)	8.72138	6.08566	12.3485	3.2144	21.5613	0.468892	0.327186	0.6639	0.172817	1.15921
MFT (1 mL)	18.7	TBS (20 µL)	8.774	6.12344	12.4201	3.23497	21.673	0.469198	0.327457	0.664174	0.172993	1.15898
MFT (1 mL)	18.8	TBS (20 µL)	8.82668	6.16129	12.4916	3.25558	21.7846	0.469504	0.327728	0.664449	0.173169	1.15876
MFT (1 mL)	18.9	TBS (20 µL)	8.87943	6.19919	12.5633	3.27623	21.8962	0.469811	0.327999	0.664724	0.173345	1.15853
MFT (1 mL)	19	TBS (20 µL)	8.93225	6.23716	12.635	3.29692	22.0077	0.470118	0.328271	0.664999	0.173522	1.1583
MFT (1 mL)	19.1	TBS (20 µL)	8.98514	6.27519	12.7067	3.31766	22.1192	0.470426	0.328544	0.665274	0.1737	1.15808
MFT (1 mL)	19.2	TBS (20 µL)	9.0381	6.31328	12.7785	3.33844	22.2307	0.470734	0.328817	0.665549	0.173877	1.15785
MFT (1 mL)	19.3	TBS (20 µL)	9.09113	6.35144	12.8504	3.35926	22.3421	0.471043	0.32909	0.665825	0.174055	1.15762
MFT (1 mL)	19.4	TBS (20 µL)	9.14423	6.38966	12.9223	3.38013	22.4535	0.471352	0.329364	0.6661	0.174233	1.1574
MFT (1 mL)	19.5	TBS (20 µL)	9.19739	6.42795	12.9943	3.40104	22.5648	0.471661	0.329638	0.666377	0.174412	1.15717
MFT (1 mL)	19.6	TBS (20 µL)	9.25063	6.4663	13.0664	3.42199	22.6761	0.471971	0.329913	0.666653	0.174591	1.15695
MFT (1 mL)	19.7	TBS (20 µL)	9.30394	6.50471	13.1385	3.44298	22.7874	0.472281	0.330188	0.666929	0.174771	1.15672
MFT (1 mL)	19.8	TBS (20 µL)	9.35732	6.54319	13.2107	3.46402	22.8986	0.472592	0.330464	0.667206	0.17495	1.15649
MFT (1 mL)	19.9	TBS (20 µL)	9.41076	6.58173	13.2829	3.4851	23.0097	0.472903	0.33074	0.667483	0.175131	1.15627
MFT (1 mL)	20	TBS (20 µL)	9.46428	6.62033	13.3552	3.50622	23.1209	0.473214	0.331017	0.66776	0.175311	1.15604
MFT (1 mL)	20.1	TBS (20 µL)	9.51787	6.659	13.4276	3.52739	23.2319	0.473526	0.331294	0.668038	0.175492	1.15582
MFT (1 mL)	20.2	TBS (20 µL)	9.57153	6.69774	13.5	3.5486	23.343	0.473838	0.331571	0.668315	0.175673	1.15559
MFT (1 mL)	20.3	TBS (20 µL)	9.62526	6.73654	13.5724	3.56986	23.4539	0.474151	0.331849	0.668593	0.175855	1.15537
MFT (1 mL)	20.4	TBS (20 µL)	9.67906	6.7754	13.645	3.59115	23.5649	0.474464	0.332128	0.668871	0.176037	1.15514
MFT (1 mL)	20.5	TBS (20 µL)	9.73293	6.81433	13.7176	3.6125	23.6758	0.474777	0.332406	0.66915	0.176219	1.15492
MFT (1 mL)	20.6	TBS (20 µL)	9.78688	6.85333	13.7902	3.63388	23.7866	0.475091	0.332686	0.669428	0.176402	1.15469
MFT (1 mL)	20.7	TBS (20 µL)	9.84089	6.89239	13.8629	3.65532	23.8975	0.475405	0.332966	0.669707	0.176585	1.15447
MFT (1 mL)	20.8	TBS (20 µL)	9.89498	6.93152	13.9357	3.67679	24.0082	0.47572	0.333246	0.669986	0.176769	1.15424
MFT (1 mL)	20.9	TBS (20 µL)	9.94914	6.97071	14.0085	3.69831	24.119	0.476035	0.333527	0.670265	0.176953	1.15402
MFT (1 mL)	21	TBS (20 µL)	10.0034	7.00997	14.0814	3.71988	24.2296	0.476351	0.333808	0.670545	0.177137	1.15379
MFT (1 mL)	21.1	TBS (20 µL)	10.0577	7.04929	14.1544	3.74149	24.3403	0.476667	0.33409	0.670825	0.177322	1.15357
MFT (1 mL)	21.2	TBS (20 µL)	10.112	7.08869	14.2274	3.76315	24.4509	0.476983	0.334372	0.671105	0.177507	1.15334
MFT (1 mL)	21.3	TBS (20 µL)	10.1665	7.12814	14.3005	3.78485	24.5614	0.4773	0.334655	0.671385	0.177692	1.15312
MFT (1 mL)	21.4	TBS (20 µL)	10.221	7.16767	14.3736	3.80659	24.6719	0.477617	0.334938	0.671665	0.177878	1.15289
MFT (1 mL)	21.5	TBS (20 µL)	10.2756	7.20726	14.4468	3.82839	24.7824	0.477935	0.335221	0.671946	0.178064	1.15267
MFT (1 mL)	21.6	TBS (20 µL)	10.3303	7.24692	14.5201	3.85022	24.8928	0.478253	0.335506	0.672227	0.178251	1.15245
MFT (1 mL)	21.7	TBS (20 µL)	10.385	7.28665	14.5934	3.87211	25.0032	0.478571	0.33579	0.672508	0.178438	1.15222
MFT (1 mL)	21.8	TBS (20 µL)	10.4398	7.32644	14.6668	3.89404	25.1136	0.47889	0.336075	0.67279	0.178626	1.152
MFT (1 mL)	21.9	TBS (20 µL)	10.4947	7.3663	14.7403	3.91601	25.2239	0.47921	0.336361	0.673071	0.178813	1.15177
MFT (1 mL)	22	TBS (20 µL)	10.5496	7.40623	14.8138	3.93804	25.3341	0.479529	0.336647	0.673353	0.179002	1.15155
MFT (1 mL)	22.1	TBS (20 µL)	10.6047	7.44623	14.8873	3.9601	25.4443	0.47985	0.336933	0.673635	0.17919	1.15133
MFT (1 mL)	22.2	TBS (20 µL)	10.6598	7.48629	14.961	3.98222	25.5545	0.48017	0.33722	0.673918	0.179379	1.1511
MFT (1 mL)	22.3	TBS (20 µL)	10.715	7.52643	15.0347	4.00438	25.6646	0.480491	0.337508	0.6742	0.179569	1.15088
MFT (1 mL)	22.4	TBS (20 µL)	10.7702	7.56663	15.1084	4.02659	25.7747	0.480813	0.337796	0.674483	0.179758	1.15066
MFT (1 mL)	22.5	TBS (20 µL)	10.8255	7.6069	15.1822	4.04884	25.8847	0.481135	0.338085	0.674766	0.179949	1.15043
MFT (1 mL)	22.6	TBS (20 µL)	10.8809	7.64724	15.2561	4.07115	25.9947	0.481457	0.338374	0.675049	0.180139	1.15021
MFT (1 mL)	22.7	TBS (20 µL)	10.9364	7.68765	15.3301	4.0935	26.1047	0.48178	0.338663	0.675333	0.18033	1.14999
MFT (1 mL)	22.8	TBS (20 µL)	10.9919	7.72813	15.4041	4.11589	26.2146	0.482103	0.338953	0.675617	0.180522	1.14976
MFT (1 mL)	22.9	TBS (20 µL)	11.0476	7.76868	15.4781	4.13834	26.3245	0.482427	0.339243	0.675901	0.180714	1.14954
MFT (1 mL)	23	TBS (20 µL)	11.1033	7.80929	15.5523	4.16083	26.4343	0.482751	0.339534	0.676185	0.180906	1.14932
MFT (1 mL)	23.1	TBS (20 µL)	11.159	7.84998	15.6264	4.18337	26.5441	0.483075	0.339826	0.676469	0.181098	1.14909
MFT (1 mL)	23.2	TBS (20 µL)	11.2149	7.89074	15.7007	4.20596	26.6538	0.4834	0.340118	0.676754	0.181291	1.14887
MFT (1 mL)	23.3	TBS (20 µL)	11.2708	7.93156	15.775	4.2286	26.7635	0.483725	0.34041	0.677039	0.181485	1.14865
MFT (1 mL)	23.4	TBS (20 µL)	11.3268	7.97246	15.8494	4.25128	26.8732	0.484051	0.340703	0.677324	0.181679	1.14843
MFT (1 mL)	23.5	TBS (20 µL)	11.3829	8.01343	15.9238	4.27402	26.9828	0.484378	0.340997	0.67761	0.181873	1.1482
MFT (1 mL)	23.6	TBS (20 µL)	11.439	8.05447	15.9983	4.2968	27.0924	0.484704	0.341291	0.677895	0.182068	1.14798
MFT (1 mL)	23.7	TBS (20 µL)	11.4952	8.09557	16.0729	4.31963	27.2019	0.485031	0.341585	0.678181	0.182263	1.14776
MFT (1 mL)	23.8	TBS (20 µL)	11.5515	8.13675	16.1475	4.34251	27.3114	0.485359	0.34188	0.678467	0.182458	1.14754
MFT (1 mL)	23.9	TBS (20 µL)	11.6079	8.17801	16.2222	4.36544	27.4208	0.485687	0.342176	0.678754	0.182654	1.14732
MFT (1 mL)	24	TBS (20 µL)	11.6644	8.21933	16.297	4.38842	27.5302	0.486015	0.342472	0.67904	0.182851	1.14709
MFT (1 mL)	24.1	TBS (20 µL)	11.7209	8.26072	16.3718	4.41145	27.6396	0.486344	0.342769	0.679327	0.183048	1.14687
MFT (1 mL)	24.2	TBS (20 µL)	11.7775	8.30219	16.4467	4.43453	27.7489	0.486674	0.343066	0.679614	0.183245	1.14665
MFT (1 mL)	24.3	TBS (20 µL)	11.8342	8.34373	16.5216	4.45765	27.8582	0.487004	0.343363	0.679902	0.183443	1.14643
MFT (1 mL)	24.4	TBS (20 µL)	11.8909	8.38534	16.5966	4.48083	27.9674	0.487334	0.343661	0.680189	0.183641	1.14621
MFT (1 mL)	24.5	TBS (20 µL)	11.9478	8.42702	16.6717	4.50406	28.0766	0.487664	0.34396	0.680477	0.183839	1.14598
MFT (1 mL)	24.6	TBS (20 µL)	12.0047	8.46877	16.7468	4.52734	28.1858	0.487996	0.344259	0.680765	0.184038	1.14576
MFT (1 mL)	24.7	TBS (20 µL)	12.0617	8.5106	16.822	4.55067	28.2949	0.488327	0.344559	0.681054	0.184237	1.14554
MFT (1 mL)	24.8	TBS (20 µL)	12.1187	8.5525	16.8973	4.57405	28.4039	0.488659	0.344859	0.681342	0.184437	1.14532
MFT (1 mL)	24.9	TBS (20 µL)	12.1759	8.59447	16.9726	4.59747	28.513	0.488992	0.34516	0.681631	0.184638	1.1451
MFT (1 mL)	25	TBS (20 µL)	12.2331	8.63652	17.048	4.62096	28.6219	0.489325	0.345461	0.68192	0.184838	1.14488
MFT (1 mL)	25.1	TBS (20 µL)	12.2904	8.67864	17.1235	4.64449	28.7309	0.489658	0.345763	0.68221	0.185039	1.14466
MFT (1 mL)	25.2	TBS (20 µL)	12.3478	8.72083	17.199	4.66807	28.8398	0.489992	0.346065	0.682499	0.185241	1.14444
MFT (1 mL)	25.3	TBS (20 µL)	12.4053	8.7631	17.2746	4.69171	28.9486	0.490326	0.346368	0.682789	0.185443	1.14421
MFT (1 mL)	25.4	TBS (20 µL)	12.4628	8.80544	17.3502	4.71539	29.0574	0.490661	0.346671	0.683079	0.185645	1.14399
MFT (1 mL)	25.5	TBS (20 µL)	12.5204	8.84786	17.4259	4.73913	29.1662	0.490996	0.346975	0.683369	0.185848	1.14377
MFT (1 mL)	25.6	TBS (20 µL)	12.5781	8.89035	17.5017	4.76292	29.2749	0.491332	0.347279	0.68366	0.186052	1.14355
MFT (1 mL)	25.7	TBS (20 µL)	12.6359	8.93291	17.5775	4.78676	29.3836	0.491668	0.347584	0.683951	0.186255	1.14333
MFT (1 mL)	25.8	TBS (20 µL)	12.6937	8.97555	17.6534	4.81066	29.4923	0.492005	0.34789	0.684242	0.18646	1.14311
MFT (1 mL)	25.9	TBS (20 µL)	12.7517	9.01827	17.7294	4.8346	29.6009	0.492342	0.348196	0.684533	0.186664	1.14289
MFT (1 mL)	26	TBS (20 µL)	12.8097	9.06106	17.8054	4.8586	29.7094	0.492679	0.348502	0.684825	0.186869	1.14267
MFT (1 mL)	26.1	TBS (20 µL)	12.8678	9.10392	17.8815	4.88265	29.8179	0.493017	0.348809	0.685116	0.187075	1.14245
MFT (1 mL)	26.2	TBS (20 µL)	12.9259	9.14687	17.9577	4.90676	29.9264	0.493356	0.349117	0.685409	0.187281	1.14223
MFT (1 mL)	26.3	TBS (20 µL)	12.9842	9.18988	18.0339	4.93092	30.0348	0.493695	0.349425	0.685701	0.187487	1.14201
MFT (1 mL)	26.4	TBS (20 µL)	13.0425	9.23297	18.1102	4.95513	30.1432	0.494034	0.349734	0.685993	0.187694	1.14179
MFT (1 mL)	26.5	TBS (20 µL)	13.1009	9.27614	18.1866	4.97939	30.2516	0.494374	0.350043	0.686286	0.187902	1.14157
MFT (1 mL)	26.6	TBS (20 µL)	13.1594	9.31939	18.263	5.00371	30.3599	0.494714	0.350353	0.686579	0.188109	1.14135
MFT (1 mL)	26.7	TBS (20 µL)	13.218	9.36271	18.3395	5.02808	30.4682	0.495055	0.350663	0.686873	0.188318	1.14113
MFT (1 mL)	26.8	TBS (20 µL)	13.2766	9.40611	18.4161	5.05251	30.5764	0.495396	0.350974	0.687166	0.188527	1.14091
MFT (1 mL)	26.9	TBS (20 µL)	13.3354	9.44959	18.4927	5.07699	30.6846	0.495738	0.351286	0.68746	0.188736	1.14069
MFT (1 mL)	27	TBS (20 µL)	13.3942	9.49314	18.5694	5.10153	30.7927	0.49608	0.351598	0.687754	0.188945	1.14047
MFT (1 mL)	27.1	TBS (20 µL)	13.4531	9.53677	18.6461	5.12612	30.9008	0.496423	0.35191	0.688048	0.189156	1.14025
MFT (1 mL)	27.2	TBS (20 µL)	13.512	9.58048	18.7229	5.15076	31.0089	0.496766	0.352223	0.688343	0.189366	1.14003
MFT (1 mL)	27.3	TBS (20 µL)	13.5711	9.62426	18.7998	5.17546	31.1169	0.49711	0.352537	0.688638	0.189577	1.13981
MFT (1 mL)	27.4	TBS (20 µL)	13.6302	9.66813	18.8768	5.20022	31.2249	0.497454	0.352851	0.688933	0.189789	1.13959
MFT (1 mL)	27.5	TBS (20 µL)	13.6895	9.71207	18.9538	5.22503	31.3328	0.497799	0.353166	0.689228	0.190001	1.13937
MFT (1 mL)	27.6	TBS (20 µL)	13.7488	9.75609	19.0308	5.24989	31.4407	0.498144	0.353482	0.689524	0.190213	1.13916
MFT (1 mL)	27.7	TBS (20 µL)	13.8081	9.80019	19.108	5.27481	31.5486	0.498489	0.353797	0.689819	0.190426	1.13894
MFT (1 mL)	27.8	TBS (20 µL)	13.8676	9.84437	19.1852	5.29979	31.6564	0.498835	0.354114	0.690115	0.19064	1.13872
MFT (1 mL)	27.9	TBS (20 µL)	13.9272	9.88863	19.2625	5.32482	31.7641	0.499182	0.354431	0.690412	0.190854	1.1385
MFT (1 mL)	28	TBS (20 µL)	13.9868	9.93296	19.3398	5.34991	31.8719	0.499529	0.354749	0.690708	0.191068	1.13828
MFT (1 mL)	28.1	TBS (20 µL)	14.0465	9.97738	19.4172	5.37506	31.9795	0.499876	0.355067	0.691005	0.191283	1.13806
MFT (1 mL)	28.2	TBS (20 µL)	14.1063	10.0219	19.4947	5.40026	32.0872	0.500224	0.355386	0.691302	0.191499	1.13784
MFT (1 mL)	28.3	TBS (20 µL)	14.1662	10.0665	19.5723	5.42552	32.1948	0.500572	0.355705	0.6916	0.191714	1.13763
MFT (1 mL)	28.4	TBS (20 µL)	14.2262	10.1111	19.6499	5.45084	32.3024	0.500921	0.356025	0.691897	0.191931	1.13741
MFT (1 mL)	28.5	TBS (20 µL)	14.2862	10.1558	19.7276	5.47621	32.4099	0.501271	0.356345	0.692195	0.192148	1.13719
MFT (1 mL)	28.6	TBS (20 µL)	14.3464	10.2007	19.8053	5.50164	32.5174	0.501621	0.356667	0.692493	0.192365	1.13697
MFT (1 mL)	28.7	TBS (20 µL)	14.4066	10.2456	19.8831	5.52713	32.6248	0.501971	0.356988	0.692792	0.192583	1.13675
MFT (1 mL)	28.8	TBS (20 µL)	14.4669	10.2905	19.961	5.55267	32.7322	0.502322	0.35731	0.69309	0.192801	1.13653
MFT (1 mL)	28.9	TBS (20 µL)	14.5273	10.3356	20.0389	5.57828	32.8396	0.502673	0.357633	0.693389	0.19302	1.13632
MFT (1 mL)	29	TBS (20 µL)	14.5877	10.3807	20.117	5.60394	32.9469	0.503025	0.357957	0.693688	0.193239	1.1361
MFT (1 mL)	29.1	TBS (20 µL)	14.6483	10.426	20.195	5.62966	33.0541	0.503377	0.358281	0.693988	0.193459	1.13588
MFT (1 mL)	29.2	TBS (20 µL)	14.7089	10.4713	20.2732	5.65544	33.1614	0.50373	0.358605	0.694287	0.19368	1.13566
MFT (1 mL)	29.3	TBS (20 µL)	14.7697	10.5167	20.3514	5.68128	33.2686	0.504084	0.35893	0.694587	0.1939	1.13545
MFT (1 mL)	29.4	TBS (20 µL)	14.8305	10.5621	20.4297	5.70718	33.3757	0.504437	0.359256	0.694887	0.194122	1.13523
MFT (1 mL)	29.5	TBS (20 µL)	14.8914	10.6077	20.508	5.73313	33.4828	0.504792	0.359582	0.695188	0.194344	1.13501
MFT (1 mL)	29.6	TBS (20 µL)	14.9523	10.6533	20.5865	5.75915	33.5899	0.505147	0.359909	0.695489	0.194566	1.13479
MFT (1 mL)	29.7	TBS (20 µL)	15.0134	10.699	20.6649	5.78522	33.6969	0.505502	0.360237	0.695789	0.194789	1.13458
MFT (1 mL)	29.8	TBS (20 µL)	15.0746	10.7448	20.7435	5.81136	33.8039	0.505858	0.360565	0.696091	0.195012	1.13436
MFT (1 mL)	29.9	TBS (20 µL)	15.1358	10.7907	20.8221	5.83756	33.9109	0.506214	0.360894	0.696392	0.195236	1.13414
MFT (1 mL)	30	TBS (20 µL)	15.1971	10.8367	20.9008	5.86381	34.0178	0.506571	0.361223	0.696694	0.19546	1.13393
MFT (1 mL)	30.1	TBS (20 µL)	15.2585	10.8827	20.9796	5.89013	34.1246	0.506928	0.361553	0.696996	0.195685	1.13371
MFT (1 mL)	30.2	TBS (20 µL)	15.32	10.9289	21.0584	5.9165	34.2314	0.507286	0.361884	0.697298	0.195911	1.13349
MFT (1 mL)	30.3	TBS (20 µL)	15.3816	10.9751	21.1373	5.94294	34.3382	0.507644	0.362215	0.697601	0.196137	1.13327
MFT (1 mL)	30.4	TBS (20 µL)	15.4433	11.0214	21.2163	5.96944	34.445	0.508003	0.362546	0.697904	0.196363	1.13306
MFT (1 mL)	30.5	TBS (20 µL)	15.5051	11.0678	21.2953	5.996	34.5517	0.508363	0.362879	0.698207	0.19659	1.13284
MFT (1 mL)	30.6	TBS (20 µL)	15.5669	11.1143	21.3744	6.02262	34.6583	0.508723	0.363212	0.69851	0.196818	1.13263
MFT (1 mL)	30.7	TBS (20 µL)	15.6288	11.1608	21.4536	6.0493	34.7649	0.509083	0.363545	0.698813	0.197046	1.13241
MFT (1 mL)	30.8	TBS (20 µL)	15.6909	11.2075	21.5328	6.07605	34.8715	0.509444	0.36388	0.699117	0.197274	1.13219
MFT (1 mL)	30.9	TBS (20 µL)	15.753	11.2542	21.6121	6.10285	34.9781	0.509805	0.364214	0.699421	0.197503	1.13198
MFT (1 mL)	31	TBS (20 µL)	15.8152	11.301	21.6915	6.12972	35.0846	0.510167	0.36455	0.699726	0.197733	1.13176
MFT (1 mL)	31.1	TBS (20 µL)	15.8775	11.3479	21.7709	6.15665	35.191	0.51053	0.364886	0.70003	0.197963	1.13154
MFT (1 mL)	31.2	TBS (20 µL)	15.9398	11.3949	21.8505	6.18365	35.2974	0.510892	0.365222	0.700335	0.198194	1.13133
MFT (1 mL)	31.3	TBS (20 µL)	16.0023	11.442	21.93	6.21071	35.4038	0.511256	0.36556	0.700641	0.198425	1.13111
MFT (1 mL)	31.4	TBS (20 µL)	16.0649	11.4892	22.0097	6.23783	35.5101	0.51162	0.365898	0.700946	0.198657	1.1309
MFT (1 mL)	31.5	TBS (20 µL)	16.1275	11.5364	22.0894	6.26501	35.6164	0.511984	0.366236	0.701252	0.198889	1.13068
MFT (1 mL)	31.6	TBS (20 µL)	16.1902	11.5838	22.1692	6.29226	35.7227	0.512349	0.366575	0.701558	0.199122	1.13046
MFT (1 mL)	31.7	TBS (20 µL)	16.2531	11.6312	22.2491	6.31957	35.8289	0.512715	0.366915	0.701864	0.199356	1.13025
MFT (1 mL)	31.8	TBS (20 µL)	16.316	11.6787	22.329	6.34695	35.9351	0.513081	0.367256	0.70217	0.199589	1.13003
MFT (1 mL)	31.9	TBS (20 µL)	16.379	11.7263	22.409	6.37439	36.0412	0.513448	0.367597	0.702477	0.199824	1.12982
MFT (1 mL)	32	TBS (20 µL)	16.4421	11.774	22.4891	6.40189	36.1473	0.513815	0.367938	0.702784	0.200059	1.1296
MFT (1 mL)	32.1	TBS (20 µL)	16.5053	11.8218	22.5692	6.42946	36.2533	0.514182	0.368281	0.703091	0.200295	1.12939
MFT (1 mL)	32.2	TBS (20 µL)	16.5685	11.8697	22.6494	6.45709	36.3594	0.51455	0.368624	0.703399	0.200531	1.12917
MFT (1 mL)	32.3	TBS (20 µL)	16.6319	11.9176	22.7297	6.48479	36.4653	0.514919	0.368967	0.703707	0.200768	1.12896
MFT (1 mL)	32.4	TBS (20 µL)	16.6953	11.9657	22.8101	6.51256	36.5713	0.515288	0.369311	0.704015	0.201005	1.12874
MFT (1 mL)	32.5	TBS (20 µL)	16.7589	12.0138	22.8905	6.54039	36.6771	0.515658	0.369656	0.704323	0.201243	1.12853
MFT (1 mL)	32.6	TBS (20 µL)	16.8225	12.0621	22.971	6.56829	36.783	0.516028	0.370002	0.704632	0.201481	1.12831
MFT (1 mL)	32.7	TBS (20 µL)	16.8863	12.1104	23.0516	6.59625	36.8888	0.516399	0.370348	0.704941	0.20172	1.1281
MFT (1 mL)	32.8	TBS (20 µL)	16.9501	12.1588	23.1322	6.62428	36.9946	0.516771	0.370695	0.70525	0.20196	1.12788
MFT (1 mL)	32.9	TBS (20 µL)	17.014	12.2073	23.2129	6.65238	37.1003	0.517142	0.371042	0.70556	0.2022	1.12767
MFT (1 mL)	33	TBS (20 µL)	17.078	12.2559	23.2937	6.68054	37.206	0.517515	0.37139	0.705869	0.202441	1.12745
MFT (1 mL)	33.1	TBS (20 µL)	17.1421	12.3046	23.3745	6.70877	37.3116	0.517888	0.371739	0.706179	0.202682	1.12724
MFT (1 mL)	33.2	TBS (20 µL)	17.2063	12.3533	23.4555	6.73707	37.4172	0.518261	0.372089	0.70649	0.202924	1.12703
MFT (1 mL)	33.3	TBS (20 µL)	17.2706	12.4022	23.5364	6.76543	37.5228	0.518635	0.372439	0.7068	0.203166	1.12681
MFT (1 mL)	33.4	TBS (20 µL)	17.3349	12.4512	23.6175	6.79386	37.6283	0.51901	0.372789	0.707111	0.203409	1.1266
MFT (1 mL)	33.5	TBS (20 µL)	17.3994	12.5002	23.6986	6.82236	37.7338	0.519385	0.373141	0.707422	0.203653	1.12638
MFT (1 mL)	33.6	TBS (20 µL)	17.464	12.5494	23.7798	6.85093	37.8393	0.519761	0.373493	0.707734	0.203897	1.12617
MFT (1 mL)	33.7	TBS (20 µL)	17.5286	12.5986	23.8611	6.87957	37.9447	0.520137	0.373846	0.708045	0.204142	1.12595
MFT (1 mL)	33.8	TBS (20 µL)	17.5934	12.6479	23.9425	6.90828	38.05	0.520513	0.374199	0.708357	0.204387	1.12574
MFT (1 mL)	33.9	TBS (20 µL)	17.6582	12.6974	24.0239	6.93705	38.1554	0.520891	0.374553	0.708669	0.204633	1.12553
MFT (1 mL)	34	TBS (20 µL)	17.7231	12.7469	24.1054	6.9659	38.2607	0.521269	0.374908	0.708982	0.204879	1.12531
MFT (1 mL)	34.1	TBS (20 µL)	17.7882	12.7965	24.1869	6.99481	38.3659	0.521647	0.375263	0.709295	0.205127	1.1251
MFT (1 mL)	34.2	TBS (20 µL)	17.8533	12.8462	24.2686	7.0238	38.4711	0.522026	0.375619	0.709608	0.205374	1.12489
MFT (1 mL)	34.3	TBS (20 µL)	17.9185	12.896	24.3503	7.05285	38.5763	0.522405	0.375976	0.709921	0.205623	1.12467
MFT (1 mL)	34.4	TBS (20 µL)	17.9838	12.9459	24.4321	7.08198	38.6814	0.522785	0.376334	0.710235	0.205871	1.12446
MFT (1 mL)	34.5	TBS (20 µL)	18.0492	12.9959	24.5139	7.11117	38.7865	0.523166	0.376692	0.710548	0.206121	1.12425
MFT (1 mL)	34.6	TBS (20 µL)	18.1147	13.0459	24.5958	7.14044	38.8915	0.523547	0.37705	0.710863	0.206371	1.12403
MFT (1 mL)	34.7	TBS (20 µL)	18.1803	13.0961	24.6778	7.16978	38.9965	0.523929	0.37741	0.711177	0.206622	1.12382
MFT (1 mL)	34.8	TBS (20 µL)	18.246	13.1464	24.7599	7.19919	39.1015	0.524311	0.37777	0.711492	0.206873	1.12361
MFT (1 mL)	34.9	TBS (20 µL)	18.3118	13.1968	24.842	7.22867	39.2064	0.524694	0.378131	0.711807	0.207125	1.12339
MFT (1 mL)	35	TBS (20 µL)	18.3777	13.2472	24.9243	7.25822	39.3113	0.525077	0.378493	0.712122	0.207378	1.12318
MFT (1 mL)	35.1	TBS (20 µL)	18.4437	13.2978	25.0066	7.28785	39.4162	0.525461	0.378855	0.712437	0.207631	1.12297
MFT (1 mL)	35.2	TBS (20 µL)	18.5098	13.3485	25.0889	7.31754	39.521	0.525846	0.379218	0.712753	0.207885	1.12276
MFT (1 mL)	35.3	TBS (20 µL)	18.5759	13.3992	25.1713	7.34731	39.6258	0.526231	0.379581	0.713069	0.208139	1.12254
MFT (1 mL)	35.4	TBS (20 µL)	18.6422	13.4501	25.2539	7.37716	39.7305	0.526616	0.379946	0.713386	0.208394	1.12233
MFT (1 mL)	35.5	TBS (20 µL)	18.7086	13.501	25.3364	7.40707	39.8352	0.527003	0.380311	0.713702	0.20865	1.12212
MFT (1 mL)	35.6	TBS (20 µL)	18.7751	13.5521	25.4191	7.43706	39.9398	0.527389	0.380677	0.714019	0.208906	1.12191
MFT (1 mL)	35.7	TBS (20 µL)	18.8416	13.6032	25.5018	7.46712	40.0444	0.527777	0.381043	0.714336	0.209163	1.12169
MFT (1 mL)	35.8	TBS (20 µL)	18.9083	13.6545	25.5846	7.49726	40.149	0.528164	0.38141	0.714654	0.209421	1.12148
MFT (1 mL)	35.9	TBS (20 µL)	18.9751	13.7058	25.6675	7.52747	40.2535	0.528553	0.381778	0.714972	0.209679	1.12127
MFT (1 mL)	36	TBS (20 µL)	19.0419	13.7573	25.7504	7.55776	40.358	0.528942	0.382147	0.71529	0.209938	1.12106
MFT (1 mL)	36.1	TBS (20 µL)	19.1089	13.8088	25.8335	7.58812	40.4625	0.529332	0.382516	0.715608	0.210197	1.12084
MFT (1 mL)	36.2	TBS (20 µL)	19.1759	13.8605	25.9165	7.61856	40.5669	0.529722	0.382886	0.715927	0.210457	1.12063
MFT (1 mL)	36.3	TBS (20 µL)	19.2431	13.9122	25.9997	7.64907	40.6713	0.530112	0.383257	0.716246	0.210718	1.12042
MFT (1 mL)	36.4	TBS (20 µL)	19.3103	13.9641	26.083	7.67966	40.7756	0.530504	0.383628	0.716565	0.21098	1.12021
MFT (1 mL)	36.5	TBS (20 µL)	19.3777	14.016	26.1663	7.71032	40.8799	0.530896	0.384	0.716884	0.211242	1.12
MFT (1 mL)	36.6	TBS (20 µL)	19.4451	14.0681	26.2497	7.74106	40.9841	0.531288	0.384373	0.717204	0.211504	1.11979
MFT (1 mL)	36.7	TBS (20 µL)	19.5127	14.1202	26.3331	7.77188	41.0884	0.531681	0.384747	0.717524	0.211768	1.11957
MFT (1 mL)	36.8	TBS (20 µL)	19.5804	14.1724	26.4167	7.80277	41.1925	0.532075	0.385121	0.717845	0.212032	1.11936
MFT (1 mL)	36.9	TBS (20 µL)	19.6481	14.2248	26.5003	7.83374	41.2967	0.532469	0.385496	0.718165	0.212296	1.11915
MFT (1 mL)	37	TBS (20 µL)	19.716	14.2773	26.584	7.86479	41.4008	0.532864	0.385872	0.718486	0.212562	1.11894
MFT (1 mL)	37.1	TBS (20 µL)	19.7839	14.3298	26.6677	7.89591	41.5048	0.533259	0.386248	0.718807	0.212828	1.11873
MFT (1 mL)	37.2	TBS (20 µL)	19.852	14.3825	26.7516	7.92711	41.6089	0.533655	0.386626	0.719129	0.213094	1.11852
MFT (1 mL)	37.3	TBS (20 µL)	19.9201	14.4352	26.8355	7.9584	41.7128	0.534052	0.387003	0.71945	0.213362	1.11831
MFT (1 mL)	37.4	TBS (20 µL)	19.9884	14.4881	26.9195	7.98976	41.8168	0.534449	0.387382	0.719773	0.21363	1.1181
MFT (1 mL)	37.5	TBS (20 µL)	20.0568	14.5411	27.0036	8.0212	41.9207	0.534847	0.387762	0.720095	0.213899	1.11788
MFT (1 mL)	37.6	TBS (20 µL)	20.1252	14.5941	27.0877	8.05271	42.0245	0.535245	0.388142	0.720418	0.214168	1.11767
MFT (1 mL)	37.7	TBS (20 µL)	20.1938	14.6473	27.1719	8.08431	42.1284	0.535644	0.388523	0.72074	0.214438	1.11746
MFT (1 mL)	37.8	TBS (20 µL)	20.2625	14.7006	27.2562	8.11599	42.2321	0.536044	0.388905	0.721064	0.214709	1.11725
MFT (1 mL)	37.9	TBS (20 µL)	20.3312	14.754	27.3406	8.14775	42.3359	0.536444	0.389287	0.721387	0.21498	1.11704
MFT (1 mL)	38	TBS (20 µL)	20.4001	14.8075	27.425	8.17958	42.4396	0.536845	0.38967	0.721711	0.215252	1.11683
MFT (1 mL)	38.1	TBS (20 µL)	20.4691	14.8611	27.5095	8.2115	42.5433	0.537246	0.390054	0.722035	0.215525	1.11662
MFT (1 mL)	38.2	TBS (20 µL)	20.5381	14.9148	27.5941	8.2435	42.6469	0.537648	0.390439	0.722359	0.215799	1.11641
MFT (1 mL)	38.3	TBS (20 µL)	20.6073	14.9686	27.6788	8.27558	42.7505	0.53805	0.390824	0.722684	0.216073	1.1162
MFT (1 mL)	38.4	TBS (20 µL)	20.6766	15.0225	27.7635	8.30775	42.854	0.538454	0.391211	0.723009	0.216348	1.11599
MFT (1 mL)	38.5	TBS (20 µL)	20.746	15.0765	27.8484	8.33999	42.9575	0.538857	0.391598	0.723334	0.216623	1.11578
MFT (1 mL)	38.6	TBS (20 µL)	20.8155	15.1306	27.9333	8.37232	43.061	0.539262	0.391985	0.72366	0.216899	1.11557
MFT (1 mL)	38.7	TBS (20 µL)	20.8851	15.1849	28.0182	8.40473	43.1644	0.539667	0.392374	0.723986	0.217176	1.11536
MFT (1 mL)	38.8	TBS (20 µL)	20.9548	15.2392	28.1033	8.43722	43.2678	0.540072	0.392763	0.724312	0.217454	1.11515
MFT (1 mL)	38.9	TBS (20 µL)	21.0246	15.2937	28.1884	8.4698	43.3712	0.540478	0.393153	0.724638	0.217733	1.11494
MFT (1 mL)	39	TBS (20 µL)	21.0945	15.3482	28.2736	8.50245	43.4745	0.540885	0.393544	0.724965	0.218012	1.11473
MFT (1 mL)	39.1	TBS (20 µL)	21.1645	15.4029	28.3589	8.5352	43.5778	0.541293	0.393936	0.725292	0.218291	1.11452
MFT (1 mL)	39.2	TBS (20 µL)	21.2347	15.4577	28.4443	8.56802	43.681	0.541701	0.394328	0.725619	0.218572	1.11431
MFT (1 mL)	39.3	TBS (20 µL)	21.3049	15.5126	28.5297	8.60094	43.7842	0.542109	0.394722	0.725947	0.218853	1.1141
MFT (1 mL)	39.4	TBS (20 µL)	21.3752	15.5676	28.6152	8.63393	43.8874	0.542518	0.395116	0.726275	0.219135	1.11389
MFT (1 mL)	39.5	TBS (20 µL)	21.4457	15.6227	28.7008	8.66701	43.9905	0.542928	0.39551	0.726603	0.219418	1.11368
MFT (1 mL)	39.6	TBS (20 µL)	21.5162	15.6779	28.7865	8.70018	44.0936	0.543339	0.395906	0.726932	0.219702	1.11347
MFT (1 mL)	39.7	TBS (20 µL)	21.5869	15.7332	28.8722	8.73343	44.1966	0.54375	0.396302	0.72726	0.219986	1.11327
MFT (1 mL)	39.8	TBS (20 µL)	21.6576	15.7886	28.9581	8.76677	44.2996	0.544162	0.396699	0.727589	0.220271	1.11306
MFT (1 mL)	39.9	TBS (20 µL)	21.7285	15.8442	29.044	8.8002	44.4026	0.544574	0.397097	0.727919	0.220556	1.11285
MFT (1 mL)	40	TBS (20 µL)	21.7995	15.8998	29.1299	8.83371	44.5055	0.544987	0.397496	0.728249	0.220843	1.11264
MFT (1 mL)	40.1	TBS (20 µL)	21.8706	15.9556	29.216	8.86731	44.6084	0.545401	0.397896	0.728579	0.22113	1.11243
MFT (1 mL)	40.2	TBS (20 µL)	21.9418	16.0115	29.3021	8.901	44.7113	0.545815	0.398296	0.728909	0.221418	1.11222
MFT (1 mL)	40.3	TBS (20 µL)	22.0131	16.0675	29.3883	8.93477	44.8141	0.54623	0.398697	0.729239	0.221706	1.11201
MFT (1 mL)	40.4	TBS (20 µL)	22.0845	16.1236	29.4746	8.96863	44.9168	0.546645	0.399099	0.72957	0.221996	1.1118
MFT (1 mL)	40.5	TBS (20 µL)	22.156	16.1798	29.561	9.00258	45.0196	0.547061	0.399502	0.729901	0.222286	1.11159
MFT (1 mL)	40.6	TBS (20 µL)	22.2276	16.2362	29.6475	9.03662	45.1223	0.547478	0.399906	0.730233	0.222577	1.11139
MFT (1 mL)	40.7	TBS (20 µL)	22.2993	16.2926	29.734	9.07075	45.2249	0.547895	0.40031	0.730565	0.222869	1.11118
MFT (1 mL)	40.8	TBS (20 µL)	22.3712	16.3492	29.8206	9.10497	45.3276	0.548314	0.400715	0.730897	0.223161	1.11097
MFT (1 mL)	40.9	TBS (20 µL)	22.4431	16.4059	29.9073	9.13928	45.4301	0.548732	0.401121	0.731229	0.223454	1.11076
MFT (1 mL)	41	TBS (20 µL)	22.5152	16.4627	29.994	9.17368	45.5327	0.549152	0.401528	0.731562	0.223748	1.11055
MFT (1 mL)	41.1	TBS (20 µL)	22.5874	16.5196	30.0809	9.20817	45.6352	0.549571	0.401936	0.731895	0.224043	1.11035
MFT (1 mL)	41.2	TBS (20 µL)	22.6597	16.5766	30.1678	9.24275	45.7377	0.549992	0.402344	0.732228	0.224339	1.11014
MFT (1 mL)	41.3	TBS (20 µL)	22.7321	16.6337	30.2548	9.27742	45.8401	0.550413	0.402754	0.732562	0.224635	1.10993
MFT (1 mL)	41.4	TBS (20 µL)	22.8046	16.691	30.3419	9.31219	45.9425	0.550835	0.403164	0.732896	0.224932	1.10972
MFT (1 mL)	41.5	TBS (20 µL)	22.8772	16.7484	30.429	9.34704	46.0448	0.551258	0.403575	0.73323	0.22523	1.10951
MFT (1 mL)	41.6	TBS (20 µL)	22.9499	16.8059	30.5163	9.38199	46.1471	0.551681	0.403987	0.733564	0.225529	1.10931
MFT (1 mL)	41.7	TBS (20 µL)	23.0228	16.8635	30.6036	9.41703	46.2494	0.552105	0.4044	0.733899	0.225828	1.1091
MFT (1 mL)	41.8	TBS (20 µL)	23.0957	16.9212	30.691	9.45217	46.3516	0.552529	0.404813	0.734234	0.226128	1.10889
MFT (1 mL)	41.9	TBS (20 µL)	23.1688	16.979	30.7785	9.4874	46.4538	0.552954	0.405228	0.73457	0.22643	1.10868
MFT (1 mL)	42	TBS (20 µL)	23.242	17.037	30.866	9.52272	46.556	0.55338	0.405643	0.734906	0.226731	1.10848
MFT (1 mL)	42.1	TBS (20 µL)	23.3153	17.0951	30.9537	9.55813	46.6581	0.553807	0.406059	0.735242	0.227034	1.10827
MFT (1 mL)	42.2	TBS (20 µL)	23.3887	17.1533	31.0414	9.59365	46.7602	0.554234	0.406476	0.735578	0.227338	1.10806
MFT (1 mL)	42.3	TBS (20 µL)	23.4622	17.2116	31.1292	9.62925	46.8622	0.554661	0.406894	0.735915	0.227642	1.10785
MFT (1 mL)	42.4	TBS (20 µL)	23.5358	17.27	31.2171	9.66495	46.9643	0.55509	0.407312	0.736252	0.227947	1.10765
MFT (1 mL)	42.5	TBS (20 µL)	23.6096	17.3286	31.305	9.70075	47.0662	0.555519	0.407732	0.736589	0.228253	1.10744
MFT (1 mL)	42.6	TBS (20 µL)	23.6834	17.3873	31.3931	9.73664	47.1682	0.555949	0.408152	0.736926	0.22856	1.10723
MFT (1 mL)	42.7	TBS (20 µL)	23.7574	17.4461	31.4812	9.77263	47.27	0.556379	0.408574	0.737264	0.228867	1.10703
MFT (1 mL)	42.8	TBS (20 µL)	23.8315	17.505	31.5694	9.80872	47.3719	0.55681	0.408996	0.737603	0.229176	1.10682
MFT (1 mL)	42.9	TBS (20 µL)	23.9057	17.5641	31.6577	9.84491	47.4737	0.557242	0.409419	0.737941	0.229485	1.10661
MFT (1 mL)	43	TBS (20 µL)	23.98	17.6232	31.746	9.88119	47.5755	0.557674	0.409843	0.73828	0.229795	1.10641
MFT (1 mL)	43.1	TBS (20 µL)	24.0544	17.6825	31.8345	9.91757	47.6772	0.558108	0.410268	0.738619	0.230106	1.1062
MFT (1 mL)	43.2	TBS (20 µL)	24.129	17.7419	31.923	9.95405	47.7789	0.558541	0.410693	0.738959	0.230418	1.10599
MFT (1 mL)	43.3	TBS (20 µL)	24.2037	17.8015	32.0116	9.99063	47.8806	0.558976	0.41112	0.739298	0.23073	1.10579
MFT (1 mL)	43.4	TBS (20 µL)	24.2784	17.8611	32.1003	10.0273	47.9822	0.559411	0.411547	0.739638	0.231044	1.10558
MFT (1 mL)	43.5	TBS (20 µL)	24.3533	17.9209	32.1891	10.0641	48.0838	0.559847	0.411976	0.739979	0.231358	1.10538
MFT (1 mL)	43.6	TBS (20 µL)	24.4283	17.9808	32.2779	10.101	48.1854	0.560283	0.412405	0.740319	0.231673	1.10517
MFT (1 mL)	43.7	TBS (20 µL)	24.5035	18.0409	32.3669	10.1379	48.2869	0.56072	0.412835	0.740661	0.231989	1.10496
MFT (1 mL)	43.8	TBS (20 µL)	24.5787	18.101	32.4559	10.175	48.3884	0.561158	0.413266	0.741002	0.232306	1.10476
MFT (1 mL)	43.9	TBS (20 µL)	24.6541	18.1613	32.545	10.2122	48.4898	0.561597	0.413698	0.741343	0.232624	1.10455
MFT (1 mL)	44	TBS (20 µL)	24.7296	18.2217	32.6342	10.2495	48.5912	0.562036	0.414131	0.741685	0.232943	1.10435
MFT (1 mL)	44.1	TBS (20 µL)	24.8052	18.2823	32.7234	10.2869	48.6926	0.562476	0.414564	0.742028	0.233262	1.10414
MFT (1 mL)	44.2	TBS (20 µL)	24.8809	18.343	32.8128	10.3243	48.7939	0.562916	0.414999	0.74237	0.233583	1.10393
MFT (1 mL)	44.3	TBS (20 µL)	24.9567	18.4037	32.9022	10.3619	48.8952	0.563358	0.415434	0.742713	0.233904	1.10373
MFT (1 mL)	44.4	TBS (20 µL)	25.0327	18.4647	32.9917	10.3996	48.9964	0.5638	0.415871	0.743056	0.234226	1.10352
MFT (1 mL)	44.5	TBS (20 µL)	25.1088	18.5257	33.0813	10.4374	49.0976	0.564242	0.416308	0.7434	0.234549	1.10332
MFT (1 mL)	44.6	TBS (20 µL)	25.185	18.5869	33.171	10.4753	49.1988	0.564686	0.416747	0.743744	0.234873	1.10311
MFT (1 mL)	44.7	TBS (20 µL)	25.2613	18.6482	33.2607	10.5133	49.2999	0.56513	0.417186	0.744088	0.235198	1.10291
MFT (1 mL)	44.8	TBS (20 µL)	25.3377	18.7096	33.3506	10.5515	49.401	0.565574	0.417626	0.744433	0.235524	1.1027
MFT (1 mL)	44.9	TBS (20 µL)	25.4143	18.7712	33.4405	10.5897	49.5021	0.56602	0.418067	0.744777	0.23585	1.1025
MFT (1 mL)	45	TBS (20 µL)	25.491	18.8329	33.5305	10.628	49.6031	0.566466	0.418509	0.745123	0.236178	1.10229
MFT (1 mL)	45.1	TBS (20 µL)	25.5678	18.8947	33.6206	10.6664	49.7041	0.566913	0.418952	0.745468	0.236506	1.10209
MFT (1 mL)	45.2	TBS (20 µL)	25.6447	18.9567	33.7108	10.705	49.805	0.567361	0.419396	0.745814	0.236836	1.10188
MFT (1 mL)	45.3	TBS (20 µL)	25.7217	19.0188	33.801	10.7436	49.906	0.567809	0.419841	0.74616	0.237166	1.10168
MFT (1 mL)	45.4	TBS (20 µL)	25.7989	19.081	33.8914	10.7824	50.0068	0.568258	0.420286	0.746506	0.237497	1.10147
MFT (1 mL)	45.5	TBS (20 µL)	25.8762	19.1434	33.9818	10.8212	50.1077	0.568708	0.420733	0.746853	0.237829	1.10127
MFT (1 mL)	45.6	TBS (20 µL)	25.9536	19.2058	34.0723	10.8602	50.2085	0.569158	0.421181	0.7472	0.238162	1.10106
MFT (1 mL)	45.7	TBS (20 µL)	26.0311	19.2685	34.1629	10.8993	50.3092	0.569609	0.421629	0.747547	0.238496	1.10086
MFT (1 mL)	45.8	TBS (20 µL)	26.1088	19.3312	34.2536	10.9385	50.4099	0.570061	0.422079	0.747895	0.238831	1.10065
MFT (1 mL)	45.9	TBS (20 µL)	26.1866	19.3941	34.3444	10.9778	50.5106	0.570513	0.422529	0.748243	0.239167	1.10045
MFT (1 mL)	46	TBS (20 µL)	26.2645	19.4571	34.4352	11.0172	50.6113	0.570967	0.422981	0.748592	0.239504	1.10025
MFT (1 mL)	46.1	TBS (20 µL)	26.3425	19.5203	34.5261	11.0567	50.7119	0.571421	0.423433	0.74894	0.239842	1.10004
MFT (1 mL)	46.2	TBS (20 µL)	26.4206	19.5836	34.6172	11.0963	50.8125	0.571875	0.423887	0.749289	0.24018	1.09984
MFT (1 mL)	46.3	TBS (20 µL)	26.4989	19.647	34.7083	11.1361	50.913	0.572331	0.424341	0.749639	0.24052	1.09963
MFT (1 mL)	46.4	TBS (20 µL)	26.5773	19.7106	34.7995	11.1759	51.0135	0.572787	0.424797	0.749988	0.240861	1.09943
MFT (1 mL)	46.5	TBS (20 µL)	26.6558	19.7743	34.8907	11.2159	51.114	0.573244	0.425253	0.750338	0.241202	1.09922
MFT (1 mL)	46.6	TBS (20 µL)	26.7345	19.8381	34.9821	11.256	51.2144	0.573702	0.42571	0.750689	0.241545	1.09902
MFT (1 mL)	46.7	TBS (20 µL)	26.8133	19.9021	35.0735	11.2962	51.3148	0.57416	0.426169	0.751039	0.241888	1.09882
MFT (1 mL)	46.8	TBS (20 µL)	26.8922	19.9662	35.1651	11.3365	51.4151	0.574619	0.426628	0.75139	0.242233	1.09861
MFT (1 mL)	46.9	TBS (20 µL)	26.9712	20.0304	35.2567	11.3769	51.5154	0.575079	0.427088	0.751742	0.242579	1.09841
MFT (1 mL)	47	TBS (20 µL)	27.0504	20.0948	35.3484	11.4175	51.6157	0.575539	0.42755	0.752093	0.242925	1.09821
MFT (1 mL)	47.1	TBS (20 µL)	27.1296	20.1594	35.4402	11.4581	51.7159	0.576001	0.428012	0.752445	0.243273	1.098
MFT (1 mL)	47.2	TBS (20 µL)	27.209	20.224	35.532	11.4989	51.8161	0.576463	0.428475	0.752797	0.243621	1.0978
MFT (1 mL)	47.3	TBS (20 µL)	27.2886	20.2888	35.624	11.5398	51.9163	0.576926	0.428939	0.75315	0.243971	1.0976
MFT (1 mL)	47.4	TBS (20 µL)	27.3682	20.3538	35.716	11.5808	52.0164	0.577389	0.429405	0.753503	0.244321	1.09739
MFT (1 mL)	47.5	TBS (20 µL)	27.448	20.4189	35.8082	11.6219	52.1165	0.577853	0.429871	0.753856	0.244673	1.09719
MFT (1 mL)	47.6	TBS (20 µL)	27.528	20.4841	35.9004	11.6632	52.2166	0.578318	0.430338	0.75421	0.245025	1.09699
MFT (1 mL)	47.7	TBS (20 µL)	27.608	20.5495	35.9927	11.7046	52.3166	0.578784	0.430807	0.754564	0.245379	1.09678
MFT (1 mL)	47.8	TBS (20 µL)	27.6882	20.615	36.0851	11.746	52.4166	0.579251	0.431276	0.754918	0.245733	1.09658
MFT (1 mL)	47.9	TBS (20 µL)	27.7685	20.6807	36.1776	11.7877	52.5165	0.579718	0.431746	0.755273	0.246089	1.09638
MFT (1 mL)	48	TBS (20 µL)	27.8489	20.7465	36.2701	11.8294	52.6164	0.580186	0.432218	0.755628	0.246445	1.09618
MFT (1 mL)	48.1	TBS (20 µL)	27.9295	20.8124	36.3628	11.8712	52.7163	0.580655	0.43269	0.755983	0.246803	1.09597
MFT (1 mL)	48.2	TBS (20 µL)	28.0102	20.8785	36.4555	11.9132	52.8161	0.581124	0.433164	0.756338	0.247162	1.09577
MFT (1 mL)	48.3	TBS (20 µL)	28.091	20.9447	36.5483	11.9553	52.9159	0.581595	0.433638	0.756694	0.247521	1.09557
MFT (1 mL)	48.4	TBS (20 µL)	28.172	21.0111	36.6413	11.9975	53.0157	0.582066	0.434114	0.757051	0.247882	1.09536
MFT (1 mL)	48.5	TBS (20 µL)	28.2531	21.0776	36.7343	12.0398	53.1154	0.582537	0.434591	0.757407	0.248244	1.09516
MFT (1 mL)	48.6	TBS (20 µL)	28.3343	21.1443	36.8273	12.0823	53.2151	0.58301	0.435068	0.757764	0.248607	1.09496
MFT (1 mL)	48.7	TBS (20 µL)	28.4156	21.2111	36.9205	12.1249	53.3147	0.583483	0.435547	0.758122	0.248971	1.09476
MFT (1 mL)	48.8	TBS (20 µL)	28.4971	21.2781	37.0138	12.1676	53.4143	0.583958	0.436027	0.758479	0.249336	1.09456
MFT (1 mL)	48.9	TBS (20 µL)	28.5787	21.3452	37.1071	12.2104	53.5139	0.584432	0.436507	0.758837	0.249702	1.09435
MFT (1 mL)	49	TBS (20 µL)	28.6605	21.4125	37.2006	12.2534	53.6134	0.584908	0.436989	0.759195	0.250069	1.09415
MFT (1 mL)	49.1	TBS (20 µL)	28.7424	21.4799	37.2941	12.2965	53.7129	0.585385	0.437472	0.759554	0.250437	1.09395
MFT (1 mL)	49.2	TBS (20 µL)	28.8244	21.5475	37.3877	12.3397	53.8124	0.585862	0.437956	0.759913	0.250807	1.09375
MFT (1 mL)	49.3	TBS (20 µL)	28.9066	21.6152	37.4814	12.383	53.9118	0.58634	0.438441	0.760272	0.251177	1.09355
MFT (1 mL)	49.4	TBS (20 µL)	28.9888	21.683	37.5752	12.4265	54.0112	0.586819	0.438928	0.760632	0.251549	1.09334
MFT (1 mL)	49.5	TBS (20 µL)	29.0713	21.751	37.6691	12.4701	54.1106	0.587298	0.439415	0.760992	0.251921	1.09314
MFT (1 mL)	49.6	TBS (20 µL)	29.1538	21.8192	37.7631	12.5138	54.2099	0.587778	0.439903	0.761352	0.252295	1.09294
MFT (1 mL)	49.7	TBS (20 µL)	29.2365	21.8875	37.8571	12.5577	54.3092	0.58826	0.440393	0.761713	0.25267	1.09274
MFT (1 mL)	49.8	TBS (20 µL)	29.3193	21.956	37.9513	12.6017	54.4084	0.588742	0.440883	0.762074	0.253046	1.09254
MFT (1 mL)	49.9	TBS (20 µL)	29.4023	22.0246	38.0455	12.6458	54.5076	0.589224	0.441375	0.762435	0.253423	1.09234
MFT (1 mL)	50	TBS (20 µL)	29.4854	22.0934	38.1399	12.6901	54.6068	0.589708	0.441867	0.762797	0.253801	1.09214
MFT (1 mL)	50.1	TBS (20 µL)	29.5686	22.1623	38.2343	12.7344	54.7059	0.590192	0.442361	0.763159	0.254181	1.09193
MFT (1 mL)	50.2	TBS (20 µL)	29.652	22.2314	38.3288	12.779	54.805	0.590677	0.442856	0.763521	0.254561	1.09173
MFT (1 mL)	50.3	TBS (20 µL)	29.7355	22.3006	38.4234	12.8236	54.9041	0.591163	0.443352	0.763884	0.254943	1.09153
MFT (1 mL)	50.4	TBS (20 µL)	29.8191	22.37	38.5181	12.8684	55.0031	0.59165	0.443849	0.764247	0.255325	1.09133
MFT (1 mL)	50.5	TBS (20 µL)	29.9029	22.4395	38.6128	12.9133	55.1021	0.592137	0.444347	0.764611	0.255709	1.09113
MFT (1 mL)	50.6	TBS (20 µL)	29.9869	22.5092	38.7077	12.9584	55.201	0.592626	0.444847	0.764975	0.256094	1.09093
MFT (1 mL)	50.7	TBS (20 µL)	30.0709	22.5791	38.8027	13.0036	55.2999	0.593115	0.445347	0.765339	0.256481	1.09073
MFT (1 mL)	50.8	TBS (20 µL)	30.1551	22.6491	38.8977	13.0489	55.3988	0.593605	0.445849	0.765703	0.256868	1.09053
MFT (1 mL)	50.9	TBS (20 µL)	30.2395	22.7193	38.9929	13.0944	55.4977	0.594095	0.446352	0.766068	0.257257	1.09033
MFT (1 mL)	51	TBS (20 µL)	30.3239	22.7896	39.0881	13.14	55.5965	0.594587	0.446855	0.766433	0.257646	1.09013
MFT (1 mL)	51.1	TBS (20 µL)	30.4085	22.8601	39.1834	13.1857	55.6952	0.595079	0.44736	0.766799	0.258037	1.08993
MFT (1 mL)	51.2	TBS (20 µL)	30.4933	22.9308	39.2788	13.2316	55.794	0.595572	0.447867	0.767164	0.258429	1.08973
MFT (1 mL)	51.3	TBS (20 µL)	30.5782	23.0016	39.3743	13.2776	55.8927	0.596066	0.448374	0.767531	0.258823	1.08953
MFT (1 mL)	51.4	TBS (20 µL)	30.6632	23.0726	39.4699	13.3238	55.9913	0.596561	0.448882	0.767897	0.259217	1.08933
MFT (1 mL)	51.5	TBS (20 µL)	30.7484	23.1437	39.5656	13.3701	56.0899	0.597057	0.449392	0.768264	0.259613	1.08912
MFT (1 mL)	51.6	TBS (20 µL)	30.8337	23.215	39.6614	13.4165	56.1885	0.597553	0.449903	0.768631	0.26001	1.08892
MFT (1 mL)	51.7	TBS (20 µL)	30.9192	23.2864	39.7572	13.4631	56.2871	0.598051	0.450415	0.768999	0.260408	1.08872
MFT (1 mL)	51.8	TBS (20 µL)	31.0048	23.3581	39.8532	13.5098	56.3856	0.598549	0.450928	0.769367	0.260807	1.08852
MFT (1 mL)	51.9	TBS (20 µL)	31.0906	23.4298	39.9493	13.5567	56.4841	0.599048	0.451442	0.769735	0.261208	1.08833
MFT (1 mL)	52	TBS (20 µL)	31.1765	23.5018	40.0454	13.6037	56.5825	0.599547	0.451957	0.770104	0.26161	1.08813
MFT (1 mL)	52.1	TBS (20 µL)	31.2625	23.5739	40.1416	13.6509	56.6809	0.600048	0.452474	0.770473	0.262013	1.08793
MFT (1 mL)	52.2	TBS (20 µL)	31.3487	23.6462	40.238	13.6982	56.7793	0.600549	0.452992	0.770842	0.262417	1.08773
MFT (1 mL)	52.3	TBS (20 µL)	31.435	23.7186	40.3344	13.7456	56.8776	0.601052	0.453511	0.771212	0.262823	1.08753
MFT (1 mL)	52.4	TBS (20 µL)	31.5215	23.7912	40.4309	13.7932	56.9759	0.601555	0.454031	0.771582	0.263229	1.08733
MFT (1 mL)	52.5	TBS (20 µL)	31.6081	23.864	40.5275	13.841	57.0742	0.602059	0.454552	0.771953	0.263638	1.08713
MFT (1 mL)	52.6	TBS (20 µL)	31.6948	23.9369	40.6242	13.8889	57.1724	0.602564	0.455075	0.772323	0.264047	1.08693
MFT (1 mL)	52.7	TBS (20 µL)	31.7817	24.0101	40.721	13.9369	57.2706	0.603069	0.455599	0.772694	0.264457	1.08673
MFT (1 mL)	52.8	TBS (20 µL)	31.8688	24.0833	40.8179	13.9851	57.3688	0.603576	0.456124	0.773066	0.264869	1.08653
MFT (1 mL)	52.9	TBS (20 µL)	31.956	24.1568	40.9149	14.0334	57.4669	0.604083	0.45665	0.773438	0.265283	1.08633
MFT (1 mL)	53	TBS (20 µL)	32.0433	24.2304	41.0119	14.0819	57.565	0.604591	0.457177	0.77381	0.265697	1.08613
MFT (1 mL)	53.1	TBS (20 µL)	32.1308	24.3042	41.1091	14.1306	57.663	0.6051	0.457706	0.774183	0.266113	1.08593
MFT (1 mL)	53.2	TBS (20 µL)	32.2185	24.3781	41.2064	14.1794	57.761	0.60561	0.458236	0.774556	0.26653	1.08573
MFT (1 mL)	53.3	TBS (20 µL)	32.3063	24.4523	41.3037	14.2283	57.859	0.606121	0.458767	0.774929	0.266948	1.08553
MFT (1 mL)	53.4	TBS (20 µL)	32.3942	24.5266	41.4012	14.2774	57.9569	0.606633	0.459299	0.775303	0.267368	1.08534
MFT (1 mL)	53.5	TBS (20 µL)	32.4823	24.601	41.4987	14.3267	58.0548	0.607145	0.459833	0.775677	0.267789	1.08514
MFT (1 mL)	53.6	TBS (20 µL)	32.5705	24.6757	41.5963	14.3761	58.1527	0.607659	0.460367	0.776051	0.268211	1.08494
MFT (1 mL)	53.7	TBS (20 µL)	32.6589	24.7505	41.6941	14.4257	58.2505	0.608173	0.460903	0.776426	0.268635	1.08474
MFT (1 mL)	53.8	TBS (20 µL)	32.7474	24.8255	41.7919	14.4754	58.3483	0.608688	0.461441	0.776801	0.26906	1.08454
MFT (1 mL)	53.9	TBS (20 µL)	32.8361	24.9007	41.8898	14.5253	58.4461	0.609204	0.461979	0.777176	0.269486	1.08434
MFT (1 mL)	54	TBS (20 µL)	32.9249	24.976	41.9878	14.5754	58.5438	0.609721	0.462519	0.777552	0.269914	1.08414
MFT (1 mL)	54.1	TBS (20 µL)	33.0139	25.0516	42.0859	14.6256	58.6415	0.610239	0.46306	0.777928	0.270343	1.08395
MFT (1 mL)	54.2	TBS (20 µL)	33.103	25.1273	42.1841	14.6759	58.7391	0.610757	0.463602	0.778305	0.270774	1.08375
MFT (1 mL)	54.3	TBS (20 µL)	33.1923	25.2031	42.2824	14.7264	58.8368	0.611277	0.464146	0.778682	0.271205	1.08355
MFT (1 mL)	54.4	TBS (20 µL)	33.2818	25.2792	42.3808	14.7771	58.9343	0.611797	0.464691	0.779059	0.271639	1.08335
MFT (1 mL)	54.5	TBS (20 µL)	33.3714	25.3554	42.4793	14.828	59.0319	0.612318	0.465237	0.779437	0.272073	1.08315
MFT (1 mL)	54.6	TBS (20 µL)	33.4611	25.4318	42.5779	14.879	59.1294	0.612841	0.465785	0.779815	0.272509	1.08296
MFT (1 mL)	54.7	TBS (20 µL)	33.551	25.5084	42.6766	14.9302	59.2269	0.613364	0.466333	0.780193	0.272946	1.08276
MFT (1 mL)	54.8	TBS (20 µL)	33.641	25.5852	42.7753	14.9815	59.3243	0.613888	0.466883	0.780572	0.273385	1.08256
MFT (1 mL)	54.9	TBS (20 µL)	33.7312	25.6622	42.8742	15.033	59.4217	0.614412	0.467435	0.780951	0.273825	1.08236
MFT (1 mL)	55	TBS (20 µL)	33.8216	25.7393	42.9732	15.0847	59.5191	0.614938	0.467987	0.78133	0.274267	1.08216
MFT (1 mL)	55.1	TBS (20 µL)	33.9121	25.8166	43.0722	15.1365	59.6164	0.615465	0.468541	0.78171	0.27471	1.08197
MFT (1 mL)	55.2	TBS (20 µL)	34.0028	25.8941	43.1714	15.1885	59.7137	0.615992	0.469096	0.782091	0.275155	1.08177
MFT (1 mL)	55.3	TBS (20 µL)	34.0936	25.9718	43.2707	15.2407	59.811	0.616521	0.469653	0.782471	0.2756	1.08157
MFT (1 mL)	55.4	TBS (20 µL)	34.1846	26.0497	43.37	15.293	59.9082	0.61705	0.470211	0.782852	0.276048	1.08138
MFT (1 mL)	55.5	TBS (20 µL)	34.2757	26.1277	43.4695	15.3456	60.0054	0.617581	0.47077	0.783233	0.276497	1.08118
MFT (1 mL)	55.6	TBS (20 µL)	34.367	26.206	43.569	15.3982	60.1025	0.618112	0.471331	0.783615	0.276947	1.08098
MFT (1 mL)	55.7	TBS (20 µL)	34.4585	26.2844	43.6686	15.4511	60.1996	0.618644	0.471892	0.783997	0.277399	1.08078
MFT (1 mL)	55.8	TBS (20 µL)	34.5501	26.363	43.7684	15.5041	60.2967	0.619177	0.472456	0.78438	0.277852	1.08059
MFT (1 mL)	55.9	TBS (20 µL)	34.6418	26.4418	43.8682	15.5573	60.3938	0.619711	0.47302	0.784763	0.278307	1.08039
MFT (1 mL)	56	TBS (20 µL)	34.7338	26.5208	43.9682	15.6107	60.4908	0.620246	0.473586	0.785146	0.278763	1.08019
MFT (1 mL)	56.1	TBS (20 µL)	34.8258	26.6	44.0682	15.6643	60.5878	0.620781	0.474153	0.785529	0.27922	1.08
MFT (1 mL)	56.2	TBS (20 µL)	34.9181	26.6794	44.1683	15.718	60.6847	0.621318	0.474722	0.785913	0.27968	1.0798
MFT (1 mL)	56.3	TBS (20 µL)	35.0105	26.7589	44.2686	15.7719	60.7816	0.621856	0.475292	0.786298	0.28014	1.0796
MFT (1 mL)	56.4	TBS (20 µL)	35.103	26.8387	44.3689	15.826	60.8785	0.622394	0.475863	0.786682	0.280603	1.07941
MFT (1 mL)	56.5	TBS (20 µL)	35.1958	26.9186	44.4693	15.8802	60.9753	0.622934	0.476436	0.787067	0.281066	1.07921
MFT (1 mL)	56.6	TBS (20 µL)	35.2886	26.9988	44.5698	15.9347	61.0721	0.623474	0.47701	0.787453	0.281532	1.07901
MFT (1 mL)	56.7	TBS (20 µL)	35.3817	27.0791	44.6705	15.9893	61.1689	0.624016	0.477586	0.787839	0.281998	1.07882
MFT (1 mL)	56.8	TBS (20 µL)	35.4749	27.1596	44.7712	16.0441	61.2656	0.624558	0.478163	0.788225	0.282467	1.07862
MFT (1 mL)	56.9	TBS (20 µL)	35.5683	27.2404	44.872	16.0991	61.3623	0.625101	0.478741	0.788611	0.282937	1.07842
MFT (1 mL)	57	TBS (20 µL)	35.6618	27.3213	44.9729	16.1543	61.459	0.625645	0.479321	0.788998	0.283408	1.07823
MFT (1 mL)	57.1	TBS (20 µL)	35.7555	27.4024	45.0739	16.2096	61.5556	0.626191	0.479902	0.789386	0.283881	1.07803
MFT (1 mL)	57.2	TBS (20 µL)	35.8493	27.4837	45.175	16.2652	61.6522	0.626737	0.480484	0.789774	0.284356	1.07784
MFT (1 mL)	57.3	TBS (20 µL)	35.9434	27.5652	45.2763	16.3209	61.7487	0.627284	0.481068	0.790162	0.284832	1.07764
MFT (1 mL)	57.4	TBS (20 µL)	36.0375	27.6469	45.3776	16.3768	61.8452	0.627832	0.481654	0.79055	0.28531	1.07744
MFT (1 mL)	57.5	TBS (20 µL)	36.1319	27.7288	45.479	16.4329	61.9417	0.628381	0.48224	0.790939	0.28579	1.07725
MFT (1 mL)	57.6	TBS (20 µL)	36.2264	27.8109	45.5805	16.4892	62.0382	0.628931	0.482829	0.791328	0.286271	1.07705
MFT (1 mL)	57.7	TBS (20 µL)	36.3211	27.8932	45.6821	16.5457	62.1346	0.629482	0.483418	0.791718	0.286753	1.07686
MFT (1 mL)	57.8	TBS (20 µL)	36.4159	27.9757	45.7838	16.6023	62.231	0.630033	0.484009	0.792108	0.287238	1.07666
MFT (1 mL)	57.9	TBS (20 µL)	36.5109	28.0585	45.8857	16.6592	62.3273	0.630586	0.484602	0.792498	0.287724	1.07646
MFT (1 mL)	58	TBS (20 µL)	36.6061	28.1414	45.9876	16.7163	62.4236	0.63114	0.485196	0.792889	0.288211	1.07627
MFT (1 mL)	58.1	TBS (20 µL)	36.7015	28.2245	46.0896	16.7735	62.5199	0.631695	0.485791	0.79328	0.288701	1.07607
MFT (1 mL)	58.2	TBS (20 µL)	36.797	28.3078	46.1917	16.8309	62.6161	0.632251	0.486388	0.793672	0.289192	1.07588
MFT (1 mL)	58.3	TBS (20 µL)	36.8927	28.3913	46.2939	16.8886	62.7123	0.632807	0.486987	0.794064	0.289684	1.07568
MFT (1 mL)	58.4	TBS (20 µL)	36.9885	28.4751	46.3962	16.9464	62.8085	0.633365	0.487586	0.794456	0.290178	1.07549
MFT (1 mL)	58.5	TBS (20 µL)	37.0845	28.559	46.4987	17.0045	62.9046	0.633924	0.488188	0.794849	0.290674	1.07529
MFT (1 mL)	58.6	TBS (20 µL)	37.1807	28.6431	46.6012	17.0627	63.0007	0.634483	0.488791	0.795242	0.291172	1.0751
MFT (1 mL)	58.7	TBS (20 µL)	37.2771	28.7275	46.7038	17.1211	63.0968	0.635044	0.489395	0.795636	0.291671	1.0749
MFT (1 mL)	58.8	TBS (20 µL)	37.3736	28.812	46.8065	17.1797	63.1928	0.635606	0.490001	0.796029	0.292173	1.07471
MFT (1 mL)	58.9	TBS (20 µL)	37.4703	28.8968	46.9094	17.2386	63.2888	0.636168	0.490608	0.796424	0.292675	1.07451
MFT (1 mL)	59	TBS (20 µL)	37.5672	28.9818	47.0123	17.2976	63.3848	0.636732	0.491217	0.796818	0.29318	1.07432
MFT (1 mL)	59.1	TBS (20 µL)	37.6642	29.067	47.1153	17.3569	63.4807	0.637297	0.491827	0.797214	0.293686	1.07412
MFT (1 mL)	59.2	TBS (20 µL)	37.7615	29.1524	47.2185	17.4163	63.5766	0.637862	0.492439	0.797609	0.294194	1.07393
MFT (1 mL)	59.3	TBS (20 µL)	37.8588	29.238	47.3217	17.476	63.6725	0.638429	0.493052	0.798005	0.294704	1.07373
MFT (1 mL)	59.4	TBS (20 µL)	37.9564	29.3238	47.425	17.5358	63.7683	0.638997	0.493667	0.798401	0.295216	1.07354
MFT (1 mL)	59.5	TBS (20 µL)	38.0541	29.4099	47.5285	17.5959	63.8641	0.639565	0.494284	0.798798	0.295729	1.07335
MFT (1 mL)	59.6	TBS (20 µL)	38.1521	29.4961	47.632	17.6562	63.9598	0.640135	0.494902	0.799195	0.296244	1.07315
MFT (1 mL)	59.7	TBS (20 µL)	38.2501	29.5826	47.7357	17.7166	64.0555	0.640706	0.495521	0.799592	0.296761	1.07296
MFT (1 mL)	59.8	TBS (20 µL)	38.3484	29.6693	47.8394	17.7773	64.1512	0.641278	0.496142	0.79999	0.29728	1.07276
MFT (1 mL)	59.9	TBS (20 µL)	38.4468	29.7562	47.9433	17.8382	64.2469	0.64185	0.496765	0.800388	0.2978	1.07257
MFT (1 mL)	60	TBS (20 µL)	38.5454	29.8433	48.0472	17.8994	64.3425	0.642424	0.497389	0.800787	0.298323	1.07237
MFT (1 mL)	60.1	TBS (20 µL)	38.6442	29.9307	48.1513	17.9607	64.4381	0.642999	0.498015	0.801186	0.298847	1.07218
MFT (1 mL)	60.2	TBS (20 µL)	38.7432	30.0183	48.2554	18.0223	64.5336	0.643575	0.498642	0.801585	0.299373	1.07199
MFT (1 mL)	60.3	TBS (20 µL)	38.8423	30.1061	48.3597	18.084	64.6291	0.644152	0.499271	0.801985	0.299901	1.07179
MFT (1 mL)	60.4	TBS (20 µL)	38.9417	30.1941	48.4641	18.146	64.7246	0.64473	0.499902	0.802385	0.300431	1.0716
MFT (1 mL)	60.5	TBS (20 µL)	39.0412	30.2823	48.5685	18.2082	64.82	0.645308	0.500534	0.802786	0.300963	1.07141
MFT (1 mL)	60.6	TBS (20 µL)	39.1408	30.3708	48.6731	18.2707	64.9154	0.645888	0.501168	0.803187	0.301496	1.07121
MFT (1 mL)	60.7	TBS (20 µL)	39.2407	30.4594	48.7778	18.3333	65.0108	0.646469	0.501803	0.803588	0.302032	1.07102
MFT (1 mL)	60.8	TBS (20 µL)	39.3407	30.5483	48.8826	18.3962	65.1061	0.647052	0.50244	0.80399	0.302569	1.07082
MFT (1 mL)	60.9	TBS (20 µL)	39.4409	30.6375	48.9875	18.4593	65.2014	0.647635	0.503078	0.804392	0.303108	1.07063
MFT (1 mL)	61	TBS (20 µL)	39.5413	30.7268	49.0925	18.5226	65.2967	0.648219	0.503718	0.804795	0.303649	1.07044
MFT (1 mL)	61.1	TBS (20 µL)	39.6419	30.8164	49.1976	18.5862	65.3919	0.648804	0.50436	0.805198	0.304193	1.07024
MFT (1 mL)	61.2	TBS (20 µL)	39.7427	30.9062	49.3028	18.6499	65.4871	0.64939	0.505004	0.805601	0.304738	1.07005
MFT (1 mL)	61.3	TBS (20 µL)	39.8436	30.9963	49.4081	18.714	65.5823	0.649978	0.505649	0.806005	0.305285	1.06986
MFT (1 mL)	61.4	TBS (20 µL)	39.9448	31.0865	49.5135	18.7782	65.6774	0.650566	0.506296	0.80641	0.305834	1.06967
MFT (1 mL)	61.5	TBS (20 µL)	40.0461	31.1771	49.6191	18.8427	65.7725	0.651156	0.506944	0.806814	0.306385	1.06947
MFT (1 mL)	61.6	TBS (20 µL)	40.1476	31.2678	49.7247	18.9074	65.8676	0.651746	0.507594	0.807219	0.306938	1.06928
MFT (1 mL)	61.7	TBS (20 µL)	40.2492	31.3588	49.8304	18.9723	65.9626	0.652338	0.508246	0.807625	0.307493	1.06909
MFT (1 mL)	61.8	TBS (20 µL)	40.3511	31.45	49.9363	19.0375	66.0576	0.65293	0.508899	0.808031	0.30805	1.06889
MFT (1 mL)	61.9	TBS (20 µL)	40.4531	31.5414	50.0422	19.1029	66.1526	0.653524	0.509554	0.808437	0.308609	1.0687
MFT (1 mL)	62	TBS (20 µL)	40.5554	31.6331	50.1483	19.1685	66.2475	0.654119	0.510211	0.808843	0.30917	1.06851
MFT (1 mL)	62.1	TBS (20 µL)	40.6578	31.725	50.2545	19.2344	66.3424	0.654715	0.510869	0.809251	0.309733	1.06832
MFT (1 mL)	62.2	TBS (20 µL)	40.7604	31.8171	50.3607	19.3005	66.4372	0.655312	0.51153	0.809658	0.310298	1.06812
MFT (1 mL)	62.3	TBS (20 µL)	40.8632	31.9095	50.4671	19.3669	66.5321	0.65591	0.512192	0.810066	0.310865	1.06793
MFT (1 mL)	62.4	TBS (20 µL)	40.9662	32.0022	50.5736	19.4335	66.6269	0.656509	0.512855	0.810474	0.311434	1.06774
MFT (1 mL)	62.5	TBS (20 µL)	41.0693	32.095	50.6802	19.5004	66.7216	0.65711	0.51352	0.810883	0.312006	1.06755
MFT (1 mL)	62.6	TBS (20 µL)	41.1727	32.1881	50.7869	19.5675	66.8163	0.657711	0.514187	0.811292	0.312579	1.06735
MFT (1 mL)	62.7	TBS (20 µL)	41.2763	32.2815	50.8937	19.6348	66.911	0.658313	0.514856	0.811702	0.313155	1.06716
MFT (1 mL)	62.8	TBS (20 µL)	41.38	32.3751	51.0006	19.7024	67.0057	0.658917	0.515527	0.812112	0.313733	1.06697
MFT (1 mL)	62.9	TBS (20 µL)	41.4839	32.4689	51.1076	19.7703	67.1003	0.659522	0.516199	0.812522	0.314312	1.06678
MFT (1 mL)	63	TBS (20 µL)	41.588	32.563	51.2148	19.8384	67.1949	0.660128	0.516873	0.812933	0.314894	1.06659
MFT (1 mL)	63.1	TBS (20 µL)	41.6923	32.6573	51.322	19.9067	67.2894	0.660734	0.517549	0.813344	0.315479	1.06639
MFT (1 mL)	63.2	TBS (20 µL)	41.7968	32.7519	51.4294	19.9753	67.3839	0.661343	0.518226	0.813756	0.316065	1.0662
MFT (1 mL)	63.3	TBS (20 µL)	41.9015	32.8467	51.5368	20.0442	67.4784	0.661952	0.518906	0.814168	0.316653	1.06601
MFT (1 mL)	63.4	TBS (20 µL)	42.0064	32.9418	51.6444	20.1133	67.5729	0.662562	0.519587	0.81458	0.317244	1.06582
MFT (1 mL)	63.5	TBS (20 µL)	42.1115	33.0371	51.7521	20.1827	67.6673	0.663173	0.52027	0.814993	0.317837	1.06563
MFT (1 mL)	63.6	TBS (20 µL)	42.2168	33.1327	51.8598	20.2523	67.7616	0.663786	0.520955	0.815406	0.318432	1.06543
MFT (1 mL)	63.7	TBS (20 µL)	42.3223	33.2285	51.9677	20.3222	67.856	0.6644	0.521641	0.81582	0.31903	1.06524
MFT (1 mL)	63.8	TBS (20 µL)	42.4279	33.3246	52.0757	20.3923	67.9503	0.665014	0.522329	0.816234	0.319629	1.06505
MFT (1 mL)	63.9	TBS (20 µL)	42.5338	33.4209	52.1839	20.4628	68.0446	0.66563	0.523019	0.816649	0.320231	1.06486
MFT (1 mL)	64	TBS (20 µL)	42.6398	33.5175	52.2921	20.5334	68.1388	0.666248	0.523711	0.817064	0.320835	1.06467
MFT (1 mL)	64.1	TBS (20 µL)	42.7461	33.6144	52.4004	20.6044	68.233	0.666866	0.524405	0.817479	0.321442	1.06448
MFT (1 mL)	64.2	TBS (20 µL)	42.8525	33.7115	52.5089	20.6756	68.3272	0.667485	0.525101	0.817895	0.32205	1.06429
MFT (1 mL)	64.3	TBS (20 µL)	42.9592	33.8088	52.6174	20.7471	68.4214	0.668106	0.525798	0.818311	0.322661	1.0641
MFT (1 mL)	64.4	TBS (20 µL)	43.066	33.9065	52.7261	20.8189	68.5155	0.668727	0.526498	0.818728	0.323275	1.0639
MFT (1 mL)	64.5	TBS (20 µL)	43.1731	34.0043	52.8349	20.8909	68.6095	0.66935	0.527199	0.819145	0.32389	1.06371
MFT (1 mL)	64.6	TBS (20 µL)	43.2803	34.1025	52.9437	20.9632	68.7036	0.669974	0.527902	0.819563	0.324508	1.06352
MFT (1 mL)	64.7	TBS (20 µL)	43.3878	34.2009	53.0527	21.0358	68.7976	0.670599	0.528607	0.819981	0.325129	1.06333
MFT (1 mL)	64.8	TBS (20 µL)	43.4954	34.2995	53.1619	21.1087	68.8916	0.671226	0.529314	0.820399	0.325752	1.06314
MFT (1 mL)	64.9	TBS (20 µL)	43.6033	34.3985	53.2711	21.1819	68.9855	0.671853	0.530023	0.820818	0.326377	1.06295
MFT (1 mL)	65	TBS (20 µL)	43.7113	34.4977	53.3804	21.2553	69.0794	0.672482	0.530733	0.821237	0.327004	1.06276
MFT (1 mL)	65.1	TBS (20 µL)	43.8196	34.5971	53.4898	21.329	69.1733	0.673112	0.531446	0.821657	0.327634	1.06257
MFT (1 mL)	65.2	TBS (20 µL)	43.928	34.6968	53.5994	21.403	69.2671	0.673743	0.53216	0.822077	0.328267	1.06238
MFT (1 mL)	65.3	TBS (20 µL)	44.0367	34.7968	53.7091	21.4773	69.3609	0.674375	0.532877	0.822497	0.328902	1.06219
MFT (1 mL)	65.4	TBS (20 µL)	44.1456	34.8971	53.8189	21.5518	69.4547	0.675009	0.533595	0.822918	0.329539	1.062
MFT (1 mL)	65.5	TBS (20 µL)	44.2546	34.9976	53.9287	21.6267	69.5484	0.675643	0.534315	0.82334	0.330179	1.06181
MFT (1 mL)	65.6	TBS (20 µL)	44.3639	35.0984	54.0387	21.7019	69.6421	0.676279	0.535037	0.823761	0.330821	1.06162
MFT (1 mL)	65.7	TBS (20 µL)	44.4734	35.1995	54.1489	21.7773	69.7358	0.676916	0.535761	0.824184	0.331466	1.06143
MFT (1 mL)	65.8	TBS (20 µL)	44.5831	35.3009	54.2591	21.853	69.8294	0.677554	0.536488	0.824606	0.332113	1.06124
MFT (1 mL)	65.9	TBS (20 µL)	44.693	35.4025	54.3694	21.9291	69.923	0.678194	0.537216	0.825029	0.332763	1.06105
MFT (1 mL)	66	TBS (20 µL)	44.8031	35.5044	54.4799	22.0054	70.0166	0.678834	0.537946	0.825453	0.333415	1.06086
MFT (1 mL)	66.1	TBS (20 µL)	44.9134	35.6066	54.5905	22.082	70.1102	0.679476	0.538678	0.825877	0.33407	1.06067
MFT (1 mL)	66.2	TBS (20 µL)	45.0239	35.7091	54.7012	22.159	70.2037	0.680119	0.539412	0.826301	0.334728	1.06048
MFT (1 mL)	66.3	TBS (20 µL)	45.1346	35.8118	54.812	22.2362	70.2971	0.680763	0.540148	0.826726	0.335388	1.06029
MFT (1 mL)	66.4	TBS (20 µL)	45.2456	35.9148	54.9229	22.3138	70.3906	0.681409	0.540886	0.827152	0.336051	1.0601
MFT (1 mL)	66.5	TBS (20 µL)	45.3567	36.0181	55.0339	22.3916	70.484	0.682056	0.541626	0.827577	0.336716	1.05991
MFT (1 mL)	66.6	TBS (20 µL)	45.4681	36.1217	55.145	22.4698	70.5773	0.682704	0.542368	0.828003	0.337384	1.05972
MFT (1 mL)	66.7	TBS (20 µL)	45.5796	36.2256	55.2563	22.5483	70.6707	0.683353	0.543112	0.82843	0.338055	1.05953
MFT (1 mL)	66.8	TBS (20 µL)	45.6914	36.3297	55.3677	22.627	70.764	0.684003	0.543859	0.828857	0.338728	1.05934
MFT (1 mL)	66.9	TBS (20 µL)	45.8034	36.4342	55.4791	22.7061	70.8572	0.684655	0.544607	0.829285	0.339404	1.05915
MFT (1 mL)	67	TBS (20 µL)	45.9156	36.5389	55.5907	22.7856	70.9505	0.685308	0.545357	0.829713	0.340083	1.05896
MFT (1 mL)	67.1	TBS (20 µL)	46.028	36.6439	55.7025	22.8653	71.0437	0.685962	0.546109	0.830141	0.340764	1.05877
MFT (1 mL)	67.2	TBS (20 µL)	46.1407	36.7493	55.8143	22.9453	71.1368	0.686617	0.546864	0.83057	0.341448	1.05858
MFT (1 mL)	67.3	TBS (20 µL)	46.2535	36.8549	55.9262	23.0257	71.23	0.687274	0.54762	0.830999	0.342135	1.05839
MFT (1 mL)	67.4	TBS (20 µL)	46.3666	36.9607	56.0383	23.1064	71.3231	0.687932	0.548379	0.831429	0.342825	1.05821
MFT (1 mL)	67.5	TBS (20 µL)	46.4799	37.0669	56.1505	23.1874	71.4162	0.688591	0.54914	0.831859	0.343518	1.05802
MFT (1 mL)	67.6	TBS (20 µL)	46.5934	37.1734	56.2628	23.2688	71.5092	0.689251	0.549903	0.832289	0.344213	1.05783
MFT (1 mL)	67.7	TBS (20 µL)	46.7071	37.2802	56.3752	23.3505	71.6022	0.689913	0.550668	0.83272	0.344911	1.05764
MFT (1 mL)	67.8	TBS (20 µL)	46.8211	37.3873	56.4877	23.4325	71.6952	0.690576	0.551435	0.833152	0.345612	1.05745
MFT (1 mL)	67.9	TBS (20 µL)	46.9352	37.4947	56.6003	23.5148	71.7881	0.69124	0.552204	0.833584	0.346316	1.05726
MFT (1 mL)	68	TBS (20 µL)	47.0496	37.6023	56.7131	23.5975	71.881	0.691906	0.552975	0.834016	0.347022	1.05707
MFT (1 mL)	68.1	TBS (20 µL)	47.1642	37.7103	56.826	23.6805	71.9739	0.692573	0.553749	0.834449	0.347732	1.05689
MFT (1 mL)	68.2	TBS (20 µL)	47.279	37.8186	56.939	23.7639	72.0667	0.693241	0.554525	0.834882	0.348444	1.0567
MFT (1 mL)	68.3	TBS (20 µL)	47.3941	37.9272	57.0521	23.8476	72.1595	0.69391	0.555303	0.835316	0.34916	1.05651
MFT (1 mL)	68.4	TBS (20 µL)	47.5093	38.0361	57.1653	23.9317	72.2523	0.694581	0.556083	0.83575	0.349878	1.05632
MFT (1 mL)	68.5	TBS (20 µL)	47.6248	38.1453	57.2787	24.0161	72.345	0.695253	0.556865	0.836185	0.3506	1.05613
MFT (1 mL)	68.6	TBS (20 µL)	47.7405	38.2548	57.3921	24.1008	72.4377	0.695926	0.557649	0.83662	0.351324	1.05594
MFT (1 mL)	68.7	TBS (20 µL)	47.8565	38.3646	57.5057	24.1859	72.5304	0.696601	0.558436	0.837056	0.352051	1.05576
MFT (1 mL)	68.8	TBS (20 µL)	47.9726	38.4747	57.6194	24.2714	72.623	0.697277	0.559225	0.837492	0.352781	1.05557
MFT (1 mL)	68.9	TBS (20 µL)	48.089	38.5851	57.7332	24.3572	72.7156	0.697954	0.560016	0.837928	0.353515	1.05538
MFT (1 mL)	69	TBS (20 µL)	48.2056	38.6959	57.8472	24.4433	72.8082	0.698632	0.56081	0.838365	0.354251	1.05519
MFT (1 mL)	69.1	TBS (20 µL)	48.3225	38.8069	57.9612	24.5298	72.9008	0.699312	0.561605	0.838802	0.354991	1.055
MFT (1 mL)	69.2	TBS (20 µL)	48.4395	38.9183	58.0754	24.6167	72.9933	0.699993	0.562403	0.83924	0.355733	1.05482
MFT (1 mL)	69.3	TBS (20 µL)	48.5568	39.03	58.1897	24.704	73.0857	0.700676	0.563203	0.839678	0.356479	1.05463
MFT (1 mL)	69.4	TBS (20 µL)	48.6744	39.142	58.3041	24.7916	73.1782	0.70136	0.564006	0.840117	0.357228	1.05444
MFT (1 mL)	69.5	TBS (20 µL)	48.7921	39.2543	58.4187	24.8796	73.2706	0.702045	0.564811	0.840556	0.35798	1.05425
MFT (1 mL)	69.6	TBS (20 µL)	48.9101	39.367	58.5333	24.9679	73.363	0.702731	0.565618	0.840996	0.358735	1.05407
MFT (1 mL)	69.7	TBS (20 µL)	49.0283	39.48	58.6481	25.0567	73.4553	0.703419	0.566427	0.841436	0.359493	1.05388
MFT (1 mL)	69.8	TBS (20 µL)	49.1468	39.5933	58.763	25.1458	73.5476	0.704108	0.567239	0.841877	0.360255	1.05369
MFT (1 mL)	69.9	TBS (20 µL)	49.2654	39.7069	58.878	25.2353	73.6399	0.704799	0.568053	0.842318	0.361019	1.0535
MFT (1 mL)	70	TBS (20 µL)	49.3844	39.8208	58.9931	25.3251	73.7321	0.705491	0.568869	0.842759	0.361787	1.05332
MFT (1 mL)	70.1	TBS (20 µL)	49.5035	39.9351	59.1084	25.4154	73.8244	0.706184	0.569688	0.843201	0.362559	1.05313
MFT (1 mL)	70.2	TBS (20 µL)	49.6229	40.0497	59.2238	25.506	73.9165	0.706879	0.570509	0.843643	0.363333	1.05294
MFT (1 mL)	70.3	TBS (20 µL)	49.7425	40.1647	59.3393	25.597	74.0087	0.707575	0.571332	0.844086	0.364111	1.05276
MFT (1 mL)	70.4	TBS (20 µL)	49.8623	40.2799	59.4549	25.6884	74.1008	0.708272	0.572158	0.84453	0.364892	1.05257
MFT (1 mL)	70.5	TBS (20 µL)	49.9824	40.3955	59.5706	25.7802	74.1929	0.708971	0.572986	0.844973	0.365677	1.05238
MFT (1 mL)	70.6	TBS (20 µL)	50.1028	40.5115	59.6865	25.8724	74.2849	0.709671	0.573817	0.845418	0.366465	1.05219
MFT (1 mL)	70.7	TBS (20 µL)	50.2233	40.6277	59.8025	25.965	74.3769	0.710372	0.57465	0.845862	0.367256	1.05201
MFT (1 mL)	70.8	TBS (20 µL)	50.3441	40.7444	59.9186	26.058	74.4689	0.711075	0.575485	0.846308	0.368051	1.05182
MFT (1 mL)	70.9	TBS (20 µL)	50.4652	40.8613	60.0348	26.1514	74.5609	0.711779	0.576323	0.846753	0.368849	1.05163
MFT (1 mL)	71	TBS (20 µL)	50.5864	40.9786	60.1512	26.2452	74.6528	0.712485	0.577164	0.8472	0.369651	1.05145
MFT (1 mL)	71.1	TBS (20 µL)	50.708	41.0962	60.2676	26.3395	74.7447	0.713192	0.578006	0.847646	0.370456	1.05126
MFT (1 mL)	71.2	TBS (20 µL)	50.8297	41.2142	60.3842	26.4341	74.8365	0.713901	0.578852	0.848093	0.371265	1.05107
MFT (1 mL)	71.3	TBS (20 µL)	50.9517	41.3326	60.501	26.5291	74.9283	0.714611	0.579699	0.848541	0.372077	1.05089
MFT (1 mL)	71.4	TBS (20 µL)	51.074	41.4512	60.6178	26.6246	75.0201	0.715322	0.580549	0.848989	0.372893	1.0507
MFT (1 mL)	71.5	TBS (20 µL)	51.1965	41.5703	60.7348	26.7205	75.1119	0.716035	0.581402	0.849437	0.373713	1.05052
MFT (1 mL)	71.6	TBS (20 µL)	51.3192	41.6896	60.8519	26.8168	75.2036	0.716749	0.582257	0.849886	0.374536	1.05033
MFT (1 mL)	71.7	TBS (20 µL)	51.4422	41.8093	60.9691	26.9135	75.2953	0.717464	0.583115	0.850336	0.375362	1.05014
MFT (1 mL)	71.8	TBS (20 µL)	51.5654	41.9294	61.0864	27.0106	75.387	0.718181	0.583975	0.850786	0.376193	1.04996
MFT (1 mL)	71.9	TBS (20 µL)	51.6889	42.0499	61.2039	27.1082	75.4786	0.7189	0.584838	0.851236	0.377027	1.04977
MFT (1 mL)	72	TBS (20 µL)	51.8126	42.1706	61.3215	27.2062	75.5702	0.71962	0.585703	0.851687	0.377865	1.04959
MFT (1 mL)	72.1	TBS (20 µL)	51.9366	42.2918	61.4392	27.3047	75.6617	0.720341	0.586571	0.852138	0.378706	1.0494
MFT (1 mL)	72.2	TBS (20 µL)	52.0608	42.4133	61.557	27.4036	75.7533	0.721064	0.587442	0.85259	0.379551	1.04921
MFT (1 mL)	72.3	TBS (20 µL)	52.1853	42.5352	61.675	27.5029	75.8447	0.721788	0.588315	0.853043	0.3804	1.04903
MFT (1 mL)	72.4	TBS (20 µL)	52.31	42.6574	61.7931	27.6027	75.9362	0.722514	0.589191	0.853495	0.381253	1.04884
MFT (1 mL)	72.5	TBS (20 µL)	52.435	42.78	61.9113	27.7029	76.0276	0.723241	0.590069	0.853949	0.38211	1.04866
MFT (1 mL)	72.6	TBS (20 µL)	52.5602	42.903	62.0296	27.8036	76.119	0.723969	0.59095	0.854402	0.38297	1.04847
MFT (1 mL)	72.7	TBS (20 µL)	52.6857	43.0263	62.1481	27.9048	76.2104	0.724699	0.591833	0.854857	0.383834	1.04829
MFT (1 mL)	72.8	TBS (20 µL)	52.8114	43.15	62.2667	28.0064	76.3017	0.725431	0.592719	0.855311	0.384703	1.0481
MFT (1 mL)	72.9	TBS (20 µL)	52.9374	43.274	62.3854	28.1084	76.393	0.726164	0.593608	0.855767	0.385575	1.04792
MFT (1 mL)	73	TBS (20 µL)	53.0636	43.3985	62.5042	28.2109	76.4843	0.726899	0.5945	0.856222	0.386451	1.04773
MFT (1 mL)	73.1	TBS (20 µL)	53.1901	43.5233	62.6232	28.3139	76.5755	0.727635	0.595394	0.856679	0.387331	1.04755
MFT (1 mL)	73.2	TBS (20 µL)	53.3168	43.6485	62.7423	28.4174	76.6667	0.728372	0.596291	0.857135	0.388216	1.04736
MFT (1 mL)	73.3	TBS (20 µL)	53.4438	43.7741	62.8615	28.5213	76.7579	0.729111	0.59719	0.857592	0.389104	1.04717
MFT (1 mL)	73.4	TBS (20 µL)	53.5711	43.9	62.9809	28.6257	76.8491	0.729852	0.598093	0.85805	0.389996	1.04699
MFT (1 mL)	73.5	TBS (20 µL)	53.6986	44.0263	63.1004	28.7306	76.9402	0.730593	0.598998	0.858508	0.390892	1.0468
MFT (1 mL)	73.6	TBS (20 µL)	53.8264	44.1531	63.22	28.836	77.0312	0.731337	0.599906	0.858967	0.391793	1.04662
MFT (1 mL)	73.7	TBS (20 µL)	53.9544	44.2802	63.3397	28.9418	77.1223	0.732082	0.600816	0.859426	0.392698	1.04644
MFT (1 mL)	73.8	TBS (20 µL)	54.0827	44.4076	63.4596	29.0482	77.2133	0.732829	0.601729	0.859886	0.393607	1.04625
MFT (1 mL)	73.9	TBS (20 µL)	54.2113	44.5355	63.5795	29.155	77.3043	0.733577	0.602646	0.860346	0.39452	1.04607
MFT (1 mL)	74	TBS (20 µL)	54.3401	44.6638	63.6997	29.2623	77.3952	0.734326	0.603564	0.860806	0.395437	1.04588
MFT (1 mL)	74.1	TBS (20 µL)	54.4692	44.7924	63.8199	29.3702	77.4861	0.735077	0.604486	0.861267	0.396359	1.0457
MFT (1 mL)	74.2	TBS (20 µL)	54.5986	44.9215	63.9403	29.4785	77.577	0.73583	0.605411	0.861729	0.397285	1.04551
MFT (1 mL)	74.3	TBS (20 µL)	54.7282	45.0509	64.0608	29.5874	77.6679	0.736584	0.606338	0.862191	0.398215	1.04533
MFT (1 mL)	74.4	TBS (20 µL)	54.8581	45.1808	64.1814	29.6967	77.7587	0.73734	0.607268	0.862654	0.39915	1.04514
MFT (1 mL)	74.5	TBS (20 µL)	54.9882	45.311	64.3022	29.8066	77.8495	0.738097	0.608201	0.863117	0.400089	1.04496
MFT (1 mL)	74.6	TBS (20 µL)	55.1187	45.4416	64.4231	29.917	77.9402	0.738856	0.609137	0.86358	0.401032	1.04478
MFT (1 mL)	74.7	TBS (20 µL)	55.2494	45.5727	64.5441	30.0279	78.0309	0.739616	0.610076	0.864044	0.40198	1.04459
MFT (1 mL)	74.8	TBS (20 µL)	55.3803	45.7041	64.6653	30.1393	78.1216	0.740378	0.611018	0.864509	0.402932	1.04441
MFT (1 mL)	74.9	TBS (20 µL)	55.5115	45.836	64.7865	30.2513	78.2123	0.741142	0.611962	0.864974	0.403889	1.04422
MFT (1 mL)	75	TBS (20 µL)	55.643	45.9682	64.908	30.3638	78.3029	0.741907	0.61291	0.865439	0.404851	1.04404
MFT (1 mL)	75.1	TBS (20 µL)	55.7748	46.1009	65.0295	30.4769	78.3935	0.742674	0.61386	0.865906	0.405817	1.04386
MFT (1 mL)	75.2	TBS (20 µL)	55.9069	46.234	65.1512	30.5904	78.4841	0.743442	0.614814	0.866372	0.406788	1.04367
MFT (1 mL)	75.3	TBS (20 µL)	56.0392	46.3675	65.273	30.7046	78.5746	0.744212	0.61577	0.866839	0.407763	1.04349
MFT (1 mL)	75.4	TBS (20 µL)	56.1718	46.5014	65.3949	30.8192	78.6651	0.744984	0.616729	0.867307	0.408743	1.0433
MFT (1 mL)	75.5	TBS (20 µL)	56.3046	46.6357	65.517	30.9345	78.7556	0.745757	0.617692	0.867775	0.409728	1.04312
MFT (1 mL)	75.6	TBS (20 µL)	56.4378	46.7705	65.6392	31.0502	78.846	0.746531	0.618657	0.868243	0.410717	1.04294
MFT (1 mL)	75.7	TBS (20 µL)	56.5712	46.9057	65.7615	31.1666	78.9364	0.747308	0.619626	0.868712	0.411712	1.04275
MFT (1 mL)	75.8	TBS (20 µL)	56.7049	47.0413	65.884	31.2835	79.0268	0.748086	0.620597	0.869182	0.412711	1.04257
MFT (1 mL)	75.9	TBS (20 µL)	56.8389	47.1773	66.0066	31.401	79.1171	0.748865	0.621572	0.869652	0.413715	1.04239
MFT (1 mL)	76	TBS (20 µL)	56.9731	47.3137	66.1293	31.519	79.2074	0.749646	0.622549	0.870123	0.414724	1.0422
MFT (1 mL)	76.1	TBS (20 µL)	57.1077	47.4506	66.2522	31.6376	79.2977	0.750429	0.62353	0.870594	0.415738	1.04202
MFT (1 mL)	76.2	TBS (20 µL)	57.2425	47.5879	66.3752	31.7568	79.388	0.751214	0.624513	0.871066	0.416756	1.04184
MFT (1 mL)	76.3	TBS (20 µL)	57.3776	47.7257	66.4983	31.8766	79.4782	0.752	0.6255	0.871538	0.41778	1.04165
MFT (1 mL)	76.4	TBS (20 µL)	57.513	47.8639	66.6216	31.997	79.5683	0.752787	0.62649	0.87201	0.418809	1.04147
MFT (1 mL)	76.5	TBS (20 µL)	57.6486	48.0025	66.745	32.118	79.6585	0.753577	0.627483	0.872484	0.419843	1.04129
MFT (1 mL)	76.6	TBS (20 µL)	57.7846	48.1415	66.8685	32.2396	79.7486	0.754368	0.62848	0.872957	0.420882	1.0411
MFT (1 mL)	76.7	TBS (20 µL)	57.9208	48.281	66.9922	32.3617	79.8387	0.75516	0.629479	0.873431	0.421926	1.04092
MFT (1 mL)	76.8	TBS (20 µL)	58.0573	48.421	67.116	32.4845	79.9288	0.755955	0.630482	0.873906	0.422976	1.04074
MFT (1 mL)	76.9	TBS (20 µL)	58.1941	48.5614	67.2399	32.6079	80.0188	0.756751	0.631487	0.874381	0.42403	1.04056
MFT (1 mL)	77	TBS (20 µL)	58.3312	48.7022	67.364	32.7319	80.1088	0.757549	0.632496	0.874857	0.42509	1.04037
MFT (1 mL)	77.1	TBS (20 µL)	58.4686	48.8435	67.4882	32.8566	80.1987	0.758348	0.633509	0.875333	0.426155	1.04019
MFT (1 mL)	77.2	TBS (20 µL)	58.6063	48.9853	67.6125	32.9818	80.2887	0.759149	0.634524	0.87581	0.427226	1.04001
MFT (1 mL)	77.3	TBS (20 µL)	58.7443	49.1275	67.737	33.1077	80.3785	0.759952	0.635543	0.876288	0.428302	1.03983
MFT (1 mL)	77.4	TBS (20 µL)	58.8825	49.2701	67.8616	33.2343	80.4684	0.760756	0.636565	0.876765	0.429383	1.03964
MFT (1 mL)	77.5	TBS (20 µL)	59.0211	49.4132	67.9864	33.3614	80.5582	0.761563	0.63759	0.877244	0.43047	1.03946
MFT (1 mL)	77.6	TBS (20 µL)	59.1599	49.5568	68.1113	33.4893	80.648	0.76237	0.638619	0.877723	0.431563	1.03928
MFT (1 mL)	77.7	TBS (20 µL)	59.2991	49.7009	68.2363	33.6177	80.7378	0.76318	0.639651	0.878202	0.432661	1.0391
MFT (1 mL)	77.8	TBS (20 µL)	59.4385	49.8454	68.3614	33.7469	80.8276	0.763991	0.640686	0.878682	0.433764	1.03891
MFT (1 mL)	77.9	TBS (20 µL)	59.5783	49.9904	68.4867	33.8766	80.9173	0.764804	0.641725	0.879162	0.434873	1.03873
MFT (1 mL)	78	TBS (20 µL)	59.7183	50.1358	68.6122	34.0071	81.0069	0.765619	0.642767	0.879643	0.435988	1.03855
MFT (1 mL)	78.1	TBS (20 µL)	59.8586	50.2817	68.7377	34.1382	81.0966	0.766436	0.643812	0.880125	0.437109	1.03837
MFT (1 mL)	78.2	TBS (20 µL)	59.9993	50.4281	68.8635	34.27	81.1862	0.767254	0.644861	0.880607	0.438235	1.03819
MFT (1 mL)	78.3	TBS (20 µL)	60.1402	50.575	68.9893	34.4025	81.2758	0.768074	0.645913	0.881089	0.439367	1.038
MFT (1 mL)	78.4	TBS (20 µL)	60.2814	50.7224	69.1153	34.5356	81.3653	0.768896	0.646969	0.881572	0.440505	1.03782
MFT (1 mL)	78.5	TBS (20 µL)	60.423	50.8702	69.2414	34.6695	81.4549	0.769719	0.648028	0.882056	0.441649	1.03764
MFT (1 mL)	78.6	TBS (20 µL)	60.5648	51.0185	69.3677	34.804	81.5443	0.770545	0.649091	0.88254	0.442799	1.03746
MFT (1 mL)	78.7	TBS (20 µL)	60.707	51.1673	69.4941	34.9393	81.6338	0.771372	0.650157	0.883025	0.443955	1.03728
MFT (1 mL)	78.8	TBS (20 µL)	60.8494	51.3166	69.6206	35.0752	81.7232	0.772201	0.651226	0.88351	0.445117	1.0371
MFT (1 mL)	78.9	TBS (20 µL)	60.9922	51.4664	69.7473	35.2119	81.8126	0.773031	0.6523	0.883996	0.446285	1.03692
MFT (1 mL)	79	TBS (20 µL)	61.1352	51.6167	69.8741	35.3493	81.902	0.773864	0.653376	0.884482	0.44746	1.03673
MFT (1 mL)	79.1	TBS (20 µL)	61.2786	51.7675	70.001	35.4874	81.9913	0.774698	0.654457	0.884969	0.44864	1.03655
MFT (1 mL)	79.2	TBS (20 µL)	61.4223	51.9188	70.1281	35.6263	82.0806	0.775534	0.65554	0.885456	0.449827	1.03637
MFT (1 mL)	79.3	TBS (20 µL)	61.5663	52.0706	70.2554	35.7659	82.1699	0.776372	0.656628	0.885944	0.45102	1.03619
MFT (1 mL)	79.4	TBS (20 µL)	61.7106	52.2229	70.3827	35.9062	82.2591	0.777211	0.657719	0.886433	0.452219	1.03601
MFT (1 mL)	79.5	TBS (20 µL)	61.8552	52.3757	70.5103	36.0473	82.3483	0.778053	0.658813	0.886921	0.453425	1.03583
MFT (1 mL)	79.6	TBS (20 µL)	62.0001	52.529	70.6379	36.1891	82.4375	0.778896	0.659912	0.887411	0.454637	1.03565
MFT (1 mL)	79.7	TBS (20 µL)	62.1454	52.6828	70.7657	36.3317	82.5266	0.779741	0.661014	0.887901	0.455856	1.03547
MFT (1 mL)	79.8	TBS (20 µL)	62.2909	52.8371	70.8936	36.4751	82.6158	0.780588	0.662119	0.888392	0.457081	1.03529
MFT (1 mL)	79.9	TBS (20 µL)	62.4368	52.992	71.0217	36.6192	82.7048	0.781437	0.663229	0.888883	0.458313	1.0351
MFT (1 mL)	80	TBS (20 µL)	62.583	53.1473	71.15	36.7641	82.7939	0.782288	0.664342	0.889374	0.459551	1.03492

## Sheet: Knott's to TBS20
sens_diag_tech	p.sens_diag_tech	ref_diag_tech	p.tbs	p.tbs.lo	p.tbs.hi	p.tbs.pred.lo	p.tbs.pred.hi	RR	RR.lo	RR.hi	RR.pred.lo	RR.pred.hi
Knott's (1 mL)	0	TBS (20 µL)	0	0	0	0	0	0	0	0	0	0
Knott's (1 mL)	0.1	TBS (20 µL)	0.0648841	0.0304045	0.13841	0.0187595	0.224162	0.648841	0.304045	1.3841	0.187595	2.24162
Knott's (1 mL)	0.2	TBS (20 µL)	0.129814	0.0608514	0.276714	0.0375496	0.447767	0.649069	0.304257	1.38357	0.187748	2.23884
Knott's (1 mL)	0.3	TBS (20 µL)	0.194789	0.0913409	0.414912	0.0563703	0.670818	0.649297	0.30447	1.38304	0.187901	2.23606
Knott's (1 mL)	0.4	TBS (20 µL)	0.25981	0.121873	0.553003	0.0752217	0.893317	0.649526	0.304682	1.38251	0.188054	2.23329
Knott's (1 mL)	0.5	TBS (20 µL)	0.324877	0.152447	0.690989	0.0941039	1.11526	0.649755	0.304895	1.38198	0.188208	2.23053
Knott's (1 mL)	0.6	TBS (20 µL)	0.38999	0.183065	0.828868	0.113017	1.33666	0.649983	0.305108	1.38145	0.188361	2.22777
Knott's (1 mL)	0.7	TBS (20 µL)	0.455149	0.213725	0.966642	0.131961	1.55752	0.650212	0.305321	1.38092	0.188515	2.22503
Knott's (1 mL)	0.8	TBS (20 µL)	0.520353	0.244428	1.10431	0.150936	1.77783	0.650441	0.305535	1.38039	0.18867	2.22228
Knott's (1 mL)	0.9	TBS (20 µL)	0.585604	0.275174	1.24187	0.169942	1.9976	0.650671	0.305749	1.37986	0.188824	2.21955
Knott's (1 mL)	1	TBS (20 µL)	0.6509	0.305964	1.37933	0.188979	2.21682	0.6509	0.305964	1.37933	0.188979	2.21682
Knott's (1 mL)	1.1	TBS (20 µL)	0.716243	0.336796	1.51668	0.208047	2.43551	0.65113	0.306178	1.3788	0.189134	2.2141
Knott's (1 mL)	1.2	TBS (20 µL)	0.781631	0.367672	1.65393	0.227147	2.65366	0.65136	0.306393	1.37827	0.189289	2.21139
Knott's (1 mL)	1.3	TBS (20 µL)	0.847066	0.398591	1.79107	0.246277	2.87128	0.651589	0.306608	1.37775	0.189444	2.20868
Knott's (1 mL)	1.4	TBS (20 µL)	0.912547	0.429554	1.92811	0.26544	3.08837	0.65182	0.306824	1.37722	0.1896	2.20598
Knott's (1 mL)	1.5	TBS (20 µL)	0.978075	0.46056	2.06504	0.284634	3.30492	0.65205	0.30704	1.37669	0.189756	2.20328
Knott's (1 mL)	1.6	TBS (20 µL)	1.04365	0.49161	2.20187	0.303859	3.52095	0.65228	0.307256	1.37617	0.189912	2.20059
Knott's (1 mL)	1.7	TBS (20 µL)	1.10927	0.522703	2.33859	0.323117	3.73645	0.652511	0.307473	1.37564	0.190069	2.19791
Knott's (1 mL)	1.8	TBS (20 µL)	1.17493	0.553841	2.47521	0.342406	3.95143	0.652742	0.307689	1.37511	0.190225	2.19524
Knott's (1 mL)	1.9	TBS (20 µL)	1.24065	0.585022	2.61172	0.361726	4.16588	0.652972	0.307906	1.37459	0.190382	2.19257
Knott's (1 mL)	2	TBS (20 µL)	1.30641	0.616247	2.74813	0.381079	4.37981	0.653204	0.308124	1.37407	0.19054	2.18991
Knott's (1 mL)	2.1	TBS (20 µL)	1.37221	0.647517	2.88444	0.400464	4.59322	0.653435	0.308341	1.37354	0.190697	2.18725
Knott's (1 mL)	2.2	TBS (20 µL)	1.43807	0.678831	3.02064	0.419881	4.80612	0.653666	0.308559	1.37302	0.190855	2.1846
Knott's (1 mL)	2.3	TBS (20 µL)	1.50396	0.710189	3.15674	0.43933	5.0185	0.653898	0.308778	1.37249	0.191013	2.18196
Knott's (1 mL)	2.4	TBS (20 µL)	1.56991	0.741591	3.29273	0.458811	5.23037	0.654129	0.308996	1.37197	0.191171	2.17932
Knott's (1 mL)	2.5	TBS (20 µL)	1.6359	0.773038	3.42862	0.478324	5.44173	0.654361	0.309215	1.37145	0.19133	2.17669
Knott's (1 mL)	2.6	TBS (20 µL)	1.70194	0.80453	3.56441	0.49787	5.65258	0.654593	0.309434	1.37093	0.191489	2.17407
Knott's (1 mL)	2.7	TBS (20 µL)	1.76803	0.836066	3.70009	0.517449	5.86291	0.654826	0.309654	1.3704	0.191648	2.17145
Knott's (1 mL)	2.8	TBS (20 µL)	1.83416	0.867647	3.83567	0.53706	6.07275	0.655058	0.309874	1.36988	0.191807	2.16884
Knott's (1 mL)	2.9	TBS (20 µL)	1.90034	0.899273	3.97115	0.556703	6.28208	0.655291	0.310094	1.36936	0.191967	2.16623
Knott's (1 mL)	3	TBS (20 µL)	1.96657	0.930944	4.10652	0.576379	6.49091	0.655523	0.310315	1.36884	0.192126	2.16364
Knott's (1 mL)	3.1	TBS (20 µL)	2.03284	0.96266	4.24179	0.596089	6.69923	0.655756	0.310535	1.36832	0.192287	2.16104
Knott's (1 mL)	3.2	TBS (20 µL)	2.09917	0.994421	4.37696	0.615831	6.90706	0.655989	0.310756	1.3678	0.192447	2.15846
Knott's (1 mL)	3.3	TBS (20 µL)	2.16553	1.02623	4.51203	0.635605	7.11439	0.656222	0.310978	1.36728	0.192608	2.15588
Knott's (1 mL)	3.4	TBS (20 µL)	2.23195	1.05808	4.64699	0.655413	7.32123	0.656456	0.3112	1.36676	0.192769	2.1533
Knott's (1 mL)	3.5	TBS (20 µL)	2.29841	1.08998	4.78185	0.675255	7.52757	0.656689	0.311422	1.36624	0.19293	2.15073
Knott's (1 mL)	3.6	TBS (20 µL)	2.36492	1.12192	4.91661	0.695129	7.73342	0.656923	0.311644	1.36572	0.193091	2.14817
Knott's (1 mL)	3.7	TBS (20 µL)	2.43148	1.15391	5.05126	0.715037	7.93878	0.657157	0.311867	1.36521	0.193253	2.14562
Knott's (1 mL)	3.8	TBS (20 µL)	2.49809	1.18594	5.18582	0.734978	8.14366	0.657391	0.31209	1.36469	0.193415	2.14307
Knott's (1 mL)	3.9	TBS (20 µL)	2.56474	1.21802	5.32027	0.754952	8.34805	0.657625	0.312313	1.36417	0.193577	2.14052
Knott's (1 mL)	4	TBS (20 µL)	2.63144	1.25015	5.45462	0.77496	8.55195	0.65786	0.312537	1.36366	0.19374	2.13799
Knott's (1 mL)	4.1	TBS (20 µL)	2.69819	1.28232	5.58887	0.795002	8.75537	0.658094	0.312761	1.36314	0.193903	2.13546
Knott's (1 mL)	4.2	TBS (20 µL)	2.76498	1.31454	5.72302	0.815077	8.95831	0.658329	0.312985	1.36262	0.194066	2.13293
Knott's (1 mL)	4.3	TBS (20 µL)	2.83182	1.3468	5.85706	0.835187	9.16077	0.658564	0.31321	1.36211	0.194229	2.13041
Knott's (1 mL)	4.4	TBS (20 µL)	2.89871	1.37911	5.991	0.85533	9.36275	0.658799	0.313435	1.36159	0.194393	2.1279
Knott's (1 mL)	4.5	TBS (20 µL)	2.96565	1.41147	6.12485	0.875507	9.56426	0.659034	0.31366	1.36108	0.194557	2.12539
Knott's (1 mL)	4.6	TBS (20 µL)	3.03264	1.44387	6.25859	0.895718	9.76529	0.659269	0.313885	1.36056	0.194721	2.12289
Knott's (1 mL)	4.7	TBS (20 µL)	3.09967	1.47632	6.39223	0.915963	9.96585	0.659505	0.314111	1.36005	0.194886	2.12039
Knott's (1 mL)	4.8	TBS (20 µL)	3.16675	1.50882	6.52577	0.936243	10.1659	0.659741	0.314338	1.35954	0.195051	2.1179
Knott's (1 mL)	4.9	TBS (20 µL)	3.23388	1.54136	6.65921	0.956557	10.3656	0.659976	0.314564	1.35902	0.195216	2.11542
Knott's (1 mL)	5	TBS (20 µL)	3.30106	1.57395	6.79254	0.976905	10.5647	0.660212	0.314791	1.35851	0.195381	2.11294
Knott's (1 mL)	5.1	TBS (20 µL)	3.36829	1.60659	6.92578	0.997288	10.7634	0.660449	0.315018	1.358	0.195547	2.11047
Knott's (1 mL)	5.2	TBS (20 µL)	3.43556	1.63928	7.05892	1.0177	10.9616	0.660685	0.315246	1.35748	0.195712	2.108
Knott's (1 mL)	5.3	TBS (20 µL)	3.50288	1.67201	7.19195	1.03816	11.1594	0.660922	0.315474	1.35697	0.195879	2.10554
Knott's (1 mL)	5.4	TBS (20 µL)	3.57026	1.70479	7.32489	1.05864	11.3567	0.661158	0.315702	1.35646	0.196045	2.10309
Knott's (1 mL)	5.5	TBS (20 µL)	3.63767	1.73762	7.45773	1.07917	11.5535	0.661395	0.31593	1.35595	0.196212	2.10064
Knott's (1 mL)	5.6	TBS (20 µL)	3.70514	1.77049	7.59046	1.09972	11.7499	0.661632	0.316159	1.35544	0.196379	2.09819
Knott's (1 mL)	5.7	TBS (20 µL)	3.77266	1.80341	7.7231	1.12031	11.9458	0.66187	0.316388	1.35493	0.196546	2.09575
Knott's (1 mL)	5.8	TBS (20 µL)	3.84022	1.83638	7.85564	1.14094	12.1413	0.662107	0.316618	1.35442	0.196714	2.09332
Knott's (1 mL)	5.9	TBS (20 µL)	3.90783	1.8694	7.98807	1.1616	12.3363	0.662345	0.316848	1.35391	0.196882	2.09089
Knott's (1 mL)	6	TBS (20 µL)	3.97549	1.90247	8.12041	1.1823	12.5308	0.662582	0.317078	1.3534	0.19705	2.08847
Knott's (1 mL)	6.1	TBS (20 µL)	4.0432	1.93558	8.25265	1.20303	12.725	0.66282	0.317308	1.35289	0.197218	2.08606
Knott's (1 mL)	6.2	TBS (20 µL)	4.11096	1.96874	8.38478	1.2238	12.9186	0.663058	0.317539	1.35238	0.197387	2.08365
Knott's (1 mL)	6.3	TBS (20 µL)	4.17877	2.00195	8.51682	1.2446	13.1118	0.663297	0.317771	1.35188	0.197556	2.08124
Knott's (1 mL)	6.4	TBS (20 µL)	4.24662	2.03521	8.64876	1.26544	13.3046	0.663535	0.318002	1.35137	0.197726	2.07884
Knott's (1 mL)	6.5	TBS (20 µL)	4.31453	2.06852	8.7806	1.28632	13.4969	0.663774	0.318234	1.35086	0.197895	2.07645
Knott's (1 mL)	6.6	TBS (20 µL)	4.38248	2.10188	8.91235	1.30723	13.6888	0.664012	0.318466	1.35036	0.198065	2.07406
Knott's (1 mL)	6.7	TBS (20 µL)	4.45048	2.13528	9.04399	1.32818	13.8803	0.664251	0.318699	1.34985	0.198235	2.07168
Knott's (1 mL)	6.8	TBS (20 µL)	4.51854	2.16874	9.17553	1.34916	14.0713	0.664491	0.318932	1.34934	0.198406	2.0693
Knott's (1 mL)	6.9	TBS (20 µL)	4.58664	2.20224	9.30698	1.37018	14.2618	0.66473	0.319165	1.34884	0.198577	2.06693
Knott's (1 mL)	7	TBS (20 µL)	4.65479	2.23579	9.43833	1.39123	14.452	0.664969	0.319398	1.34833	0.198748	2.06457
Knott's (1 mL)	7.1	TBS (20 µL)	4.72298	2.26939	9.56958	1.41232	14.6417	0.665209	0.319632	1.34783	0.198919	2.06221
Knott's (1 mL)	7.2	TBS (20 µL)	4.79123	2.30304	9.70073	1.43345	14.8309	0.665449	0.319867	1.34732	0.199091	2.05985
Knott's (1 mL)	7.3	TBS (20 µL)	4.85953	2.33674	9.83178	1.45462	15.0198	0.665689	0.320101	1.34682	0.199263	2.0575
Knott's (1 mL)	7.4	TBS (20 µL)	4.92787	2.37049	9.96273	1.47582	15.2082	0.665929	0.320336	1.34632	0.199435	2.05516
Knott's (1 mL)	7.5	TBS (20 µL)	4.99627	2.40429	10.0936	1.49706	15.3961	0.666169	0.320571	1.34581	0.199607	2.05282
Knott's (1 mL)	7.6	TBS (20 µL)	5.06471	2.43813	10.2243	1.51833	15.5837	0.66641	0.320807	1.34531	0.19978	2.05048
Knott's (1 mL)	7.7	TBS (20 µL)	5.13321	2.47203	10.355	1.53964	15.7708	0.66665	0.321043	1.34481	0.199954	2.04816
Knott's (1 mL)	7.8	TBS (20 µL)	5.20175	2.50598	10.4856	1.56099	15.9575	0.666891	0.321279	1.3443	0.200127	2.04583
Knott's (1 mL)	7.9	TBS (20 µL)	5.27035	2.53998	10.616	1.58238	16.1438	0.667132	0.321516	1.3438	0.200301	2.04351
Knott's (1 mL)	8	TBS (20 µL)	5.33899	2.57402	10.7464	1.6038	16.3296	0.667373	0.321753	1.3433	0.200475	2.0412
Knott's (1 mL)	8.1	TBS (20 µL)	5.40768	2.60812	10.8767	1.62526	16.515	0.667615	0.32199	1.3428	0.200649	2.03889
Knott's (1 mL)	8.2	TBS (20 µL)	5.47642	2.64227	11.0069	1.64676	16.7001	0.667856	0.322228	1.3423	0.200824	2.03659
Knott's (1 mL)	8.3	TBS (20 µL)	5.54521	2.67647	11.1369	1.66829	16.8846	0.668098	0.322466	1.3418	0.200999	2.03429
Knott's (1 mL)	8.4	TBS (20 µL)	5.61406	2.71072	11.2669	1.68986	17.0688	0.66834	0.322705	1.3413	0.201174	2.032
Knott's (1 mL)	8.5	TBS (20 µL)	5.68295	2.74502	11.3968	1.71147	17.2526	0.668582	0.322944	1.3408	0.20135	2.02972
Knott's (1 mL)	8.6	TBS (20 µL)	5.75189	2.77937	11.5266	1.73312	17.4359	0.668824	0.323183	1.3403	0.201526	2.02743
Knott's (1 mL)	8.7	TBS (20 µL)	5.82088	2.81377	11.6563	1.75481	17.6189	0.669067	0.323422	1.3398	0.201702	2.02516
Knott's (1 mL)	8.8	TBS (20 µL)	5.88992	2.84823	11.7859	1.77653	17.8014	0.669309	0.323662	1.3393	0.201878	2.02289
Knott's (1 mL)	8.9	TBS (20 µL)	5.95901	2.88273	11.9154	1.79829	17.9835	0.669552	0.323902	1.3388	0.202055	2.02062
Knott's (1 mL)	9	TBS (20 µL)	6.02816	2.91728	12.0448	1.82009	18.1652	0.669795	0.324143	1.33831	0.202232	2.01836
Knott's (1 mL)	9.1	TBS (20 µL)	6.09735	2.95189	12.1741	1.84193	18.3465	0.670038	0.324384	1.33781	0.20241	2.0161
Knott's (1 mL)	9.2	TBS (20 µL)	6.16659	2.98655	12.3033	1.86381	18.5274	0.670282	0.324625	1.33731	0.202588	2.01385
Knott's (1 mL)	9.3	TBS (20 µL)	6.23588	3.02126	12.4324	1.88572	18.7079	0.670525	0.324867	1.33682	0.202766	2.01161
Knott's (1 mL)	9.4	TBS (20 µL)	6.30523	3.05602	12.5614	1.90767	18.888	0.670769	0.325109	1.33632	0.202944	2.00936
Knott's (1 mL)	9.5	TBS (20 µL)	6.37462	3.09083	12.6903	1.92967	19.0677	0.671013	0.325351	1.33582	0.203123	2.00713
Knott's (1 mL)	9.6	TBS (20 µL)	6.44406	3.1257	12.8192	1.9517	19.247	0.671257	0.325594	1.33533	0.203302	2.0049
Knott's (1 mL)	9.7	TBS (20 µL)	6.51356	3.16062	12.9479	1.97377	19.4259	0.671501	0.325837	1.33483	0.203481	2.00267
Knott's (1 mL)	9.8	TBS (20 µL)	6.5831	3.19559	13.0765	1.99587	19.6044	0.671745	0.32608	1.33434	0.203661	2.00045
Knott's (1 mL)	9.9	TBS (20 µL)	6.6527	3.23061	13.2051	2.01802	19.7825	0.67199	0.326324	1.33384	0.203841	1.99823
Knott's (1 mL)	10	TBS (20 µL)	6.72234	3.26568	13.3335	2.04021	19.9602	0.672234	0.326568	1.33335	0.204021	1.99602
Knott's (1 mL)	10.1	TBS (20 µL)	6.79204	3.30081	13.4618	2.06244	20.1375	0.672479	0.326813	1.33286	0.204202	1.99382
Knott's (1 mL)	10.2	TBS (20 µL)	6.86179	3.33599	13.5901	2.0847	20.3145	0.672724	0.327058	1.33236	0.204382	1.99161
Knott's (1 mL)	10.3	TBS (20 µL)	6.93159	3.37122	13.7183	2.10701	20.491	0.67297	0.327303	1.33187	0.204564	1.98942
Knott's (1 mL)	10.4	TBS (20 µL)	7.00144	3.40651	13.8463	2.12935	20.6671	0.673215	0.327549	1.33138	0.204745	1.98722
Knott's (1 mL)	10.5	TBS (20 µL)	7.07134	3.44184	13.9743	2.15173	20.8429	0.673461	0.327795	1.33089	0.204927	1.98504
Knott's (1 mL)	10.6	TBS (20 µL)	7.14129	3.47723	14.1022	2.17416	21.0183	0.673707	0.328041	1.33039	0.205109	1.98286
Knott's (1 mL)	10.7	TBS (20 µL)	7.21129	3.51268	14.23	2.19662	21.1933	0.673953	0.328288	1.3299	0.205292	1.98068
Knott's (1 mL)	10.8	TBS (20 µL)	7.28135	3.54818	14.3576	2.21913	21.3679	0.674199	0.328535	1.32941	0.205475	1.97851
Knott's (1 mL)	10.9	TBS (20 µL)	7.35145	3.58373	14.4852	2.24167	21.5421	0.674445	0.328782	1.32892	0.205658	1.97634
Knott's (1 mL)	11	TBS (20 µL)	7.42161	3.61933	14.6127	2.26426	21.7159	0.674692	0.32903	1.32843	0.205841	1.97417
Knott's (1 mL)	11.1	TBS (20 µL)	7.49181	3.65499	14.7401	2.28688	21.8894	0.674938	0.329278	1.32794	0.206025	1.97202
Knott's (1 mL)	11.2	TBS (20 µL)	7.56207	3.6907	14.8674	2.30955	22.0624	0.675185	0.329527	1.32745	0.206209	1.96986
Knott's (1 mL)	11.3	TBS (20 µL)	7.63238	3.72647	14.9947	2.33225	22.2351	0.675432	0.329776	1.32696	0.206394	1.96771
Knott's (1 mL)	11.4	TBS (20 µL)	7.70275	3.76229	15.1218	2.355	22.4075	0.675679	0.330025	1.32647	0.206579	1.96557
Knott's (1 mL)	11.5	TBS (20 µL)	7.77316	3.79816	15.2488	2.37779	22.5794	0.675927	0.330275	1.32598	0.206764	1.96343
Knott's (1 mL)	11.6	TBS (20 µL)	7.84362	3.83409	15.3757	2.40061	22.751	0.676174	0.330525	1.32549	0.206949	1.96129
Knott's (1 mL)	11.7	TBS (20 µL)	7.91414	3.87008	15.5026	2.42348	22.9222	0.676422	0.330776	1.32501	0.207135	1.95916
Knott's (1 mL)	11.8	TBS (20 µL)	7.98471	3.90611	15.6293	2.44639	23.093	0.67667	0.331027	1.32452	0.207321	1.95704
Knott's (1 mL)	11.9	TBS (20 µL)	8.05533	3.94221	15.756	2.46934	23.2635	0.676918	0.331278	1.32403	0.207508	1.95492
Knott's (1 mL)	12	TBS (20 µL)	8.126	3.97836	15.8825	2.49234	23.4336	0.677167	0.33153	1.32355	0.207695	1.9528
Knott's (1 mL)	12.1	TBS (20 µL)	8.19672	4.01456	16.009	2.51537	23.6033	0.677415	0.331782	1.32306	0.207882	1.95069
Knott's (1 mL)	12.2	TBS (20 µL)	8.2675	4.05082	16.1354	2.53845	23.7727	0.677664	0.332034	1.32257	0.208069	1.94858
Knott's (1 mL)	12.3	TBS (20 µL)	8.33833	4.08713	16.2617	2.56156	23.9417	0.677913	0.332287	1.32209	0.208257	1.94648
Knott's (1 mL)	12.4	TBS (20 µL)	8.40921	4.1235	16.3879	2.58472	24.1103	0.678162	0.33254	1.3216	0.208445	1.94438
Knott's (1 mL)	12.5	TBS (20 µL)	8.48014	4.15992	16.514	2.60792	24.2786	0.678411	0.332794	1.32112	0.208634	1.94228
Knott's (1 mL)	12.6	TBS (20 µL)	8.55112	4.1964	16.64	2.63117	24.4465	0.678661	0.333048	1.32063	0.208823	1.94019
Knott's (1 mL)	12.7	TBS (20 µL)	8.62216	4.23293	16.7659	2.65445	24.614	0.67891	0.333302	1.32015	0.209012	1.93811
Knott's (1 mL)	12.8	TBS (20 µL)	8.69325	4.26952	16.8917	2.67778	24.7812	0.67916	0.333557	1.31966	0.209202	1.93603
Knott's (1 mL)	12.9	TBS (20 µL)	8.76439	4.30617	17.0174	2.70115	24.948	0.67941	0.333812	1.31918	0.209391	1.93395
Knott's (1 mL)	13	TBS (20 µL)	8.83558	4.34287	17.1431	2.72456	25.1145	0.67966	0.334067	1.3187	0.209582	1.93188
Knott's (1 mL)	13.1	TBS (20 µL)	8.90683	4.37963	17.2686	2.74802	25.2806	0.67991	0.334323	1.31821	0.209772	1.92981
Knott's (1 mL)	13.2	TBS (20 µL)	8.97812	4.41645	17.3941	2.77151	25.4463	0.680161	0.334579	1.31773	0.209963	1.92775
Knott's (1 mL)	13.3	TBS (20 µL)	9.04948	4.45332	17.5194	2.79505	25.6117	0.680412	0.334836	1.31725	0.210154	1.92569
Knott's (1 mL)	13.4	TBS (20 µL)	9.12088	4.49025	17.6447	2.81864	25.7768	0.680663	0.335093	1.31677	0.210346	1.92364
Knott's (1 mL)	13.5	TBS (20 µL)	9.19233	4.52723	17.7699	2.84226	25.9415	0.680914	0.335351	1.31629	0.210538	1.92159
Knott's (1 mL)	13.6	TBS (20 µL)	9.26384	4.56428	17.8949	2.86593	26.1058	0.681165	0.335609	1.31581	0.21073	1.91955
Knott's (1 mL)	13.7	TBS (20 µL)	9.3354	4.60138	18.0199	2.88965	26.2698	0.681416	0.335867	1.31532	0.210923	1.9175
Knott's (1 mL)	13.8	TBS (20 µL)	9.40702	4.63853	18.1448	2.9134	26.4335	0.681668	0.336126	1.31484	0.211116	1.91547
Knott's (1 mL)	13.9	TBS (20 µL)	9.47869	4.67575	18.2697	2.9372	26.5968	0.68192	0.336385	1.31436	0.21131	1.91344
Knott's (1 mL)	14	TBS (20 µL)	9.55041	4.71302	18.3944	2.96105	26.7597	0.682172	0.336644	1.31388	0.211503	1.91141
Knott's (1 mL)	14.1	TBS (20 µL)	9.62218	4.75035	18.519	2.98493	26.9223	0.682424	0.336904	1.3134	0.211697	1.90938
Knott's (1 mL)	14.2	TBS (20 µL)	9.69401	4.78773	18.6435	3.00886	27.0846	0.682676	0.337164	1.31293	0.211892	1.90737
Knott's (1 mL)	14.3	TBS (20 µL)	9.76589	4.82518	18.768	3.03284	27.2465	0.682929	0.337425	1.31245	0.212087	1.90535
Knott's (1 mL)	14.4	TBS (20 µL)	9.83782	4.86268	18.8924	3.05686	27.4081	0.683182	0.337686	1.31197	0.212282	1.90334
Knott's (1 mL)	14.5	TBS (20 µL)	9.9098	4.90024	19.0166	3.08092	27.5693	0.683435	0.337947	1.31149	0.212477	1.90133
Knott's (1 mL)	14.6	TBS (20 µL)	9.98184	4.93786	19.1408	3.10503	27.7302	0.683688	0.338209	1.31101	0.212673	1.89933
Knott's (1 mL)	14.7	TBS (20 µL)	10.0539	4.97553	19.2649	3.12918	27.8908	0.683941	0.338472	1.31054	0.212869	1.89733
Knott's (1 mL)	14.8	TBS (20 µL)	10.1261	5.01327	19.3889	3.15338	28.051	0.684195	0.338734	1.31006	0.213066	1.89534
Knott's (1 mL)	14.9	TBS (20 µL)	10.1983	5.05106	19.5128	3.17762	28.2109	0.684448	0.338997	1.30958	0.213263	1.89335
Knott's (1 mL)	15	TBS (20 µL)	10.2705	5.08891	19.6366	3.20191	28.3705	0.684702	0.339261	1.30911	0.21346	1.89136
Knott's (1 mL)	15.1	TBS (20 µL)	10.3428	5.12683	19.7603	3.22624	28.5297	0.684956	0.339525	1.30863	0.213658	1.88938
Knott's (1 mL)	15.2	TBS (20 µL)	10.4152	5.1648	19.884	3.25061	28.6886	0.685211	0.339789	1.30815	0.213856	1.88741
Knott's (1 mL)	15.3	TBS (20 µL)	10.4876	5.20283	20.0075	3.27504	28.8471	0.685465	0.340054	1.30768	0.214055	1.88543
Knott's (1 mL)	15.4	TBS (20 µL)	10.5601	5.24091	20.131	3.2995	29.0053	0.68572	0.340319	1.3072	0.214253	1.88346
Knott's (1 mL)	15.5	TBS (20 µL)	10.6326	5.27906	20.2543	3.32401	29.1632	0.685975	0.340585	1.30673	0.214453	1.8815
Knott's (1 mL)	15.6	TBS (20 µL)	10.7052	5.31727	20.3776	3.34857	29.3208	0.68623	0.340851	1.30626	0.214652	1.87954
Knott's (1 mL)	15.7	TBS (20 µL)	10.7778	5.35554	20.5008	3.37318	29.478	0.686485	0.341117	1.30578	0.214852	1.87758
Knott's (1 mL)	15.8	TBS (20 µL)	10.8505	5.39387	20.6239	3.39783	29.6349	0.68674	0.341384	1.30531	0.215052	1.87563
Knott's (1 mL)	15.9	TBS (20 µL)	10.9232	5.43225	20.7469	3.42252	29.7915	0.686996	0.341651	1.30484	0.215253	1.87368
Knott's (1 mL)	16	TBS (20 µL)	10.996	5.4707	20.8698	3.44726	29.9478	0.687252	0.341919	1.30436	0.215454	1.87174
Knott's (1 mL)	16.1	TBS (20 µL)	11.0689	5.50921	20.9926	3.47205	30.1037	0.687508	0.342187	1.30389	0.215655	1.8698
Knott's (1 mL)	16.2	TBS (20 µL)	11.1418	5.54778	21.1154	3.49689	30.2593	0.687764	0.342455	1.30342	0.215857	1.86786
Knott's (1 mL)	16.3	TBS (20 µL)	11.2147	5.58641	21.238	3.52177	30.4146	0.68802	0.342724	1.30295	0.216059	1.86593
Knott's (1 mL)	16.4	TBS (20 µL)	11.2877	5.6251	21.3606	3.5467	30.5696	0.688277	0.342994	1.30248	0.216262	1.864
Knott's (1 mL)	16.5	TBS (20 µL)	11.3608	5.66385	21.4831	3.57167	30.7242	0.688533	0.343263	1.302	0.216465	1.86207
Knott's (1 mL)	16.6	TBS (20 µL)	11.4339	5.70266	21.6055	3.59669	30.8785	0.68879	0.343534	1.30153	0.216668	1.86015
Knott's (1 mL)	16.7	TBS (20 µL)	11.5071	5.74153	21.7277	3.62176	31.0326	0.689047	0.343804	1.30106	0.216872	1.85824
Knott's (1 mL)	16.8	TBS (20 µL)	11.5803	5.78046	21.85	3.64688	31.1862	0.689305	0.344075	1.30059	0.217076	1.85632
Knott's (1 mL)	16.9	TBS (20 µL)	11.6536	5.81946	21.9721	3.67204	31.3396	0.689562	0.344347	1.30012	0.21728	1.85442
Knott's (1 mL)	17	TBS (20 µL)	11.7269	5.85852	22.0941	3.69725	31.4927	0.68982	0.344619	1.29965	0.217485	1.85251
Knott's (1 mL)	17.1	TBS (20 µL)	11.8003	5.89764	22.2161	3.72251	31.6454	0.690078	0.344891	1.29918	0.217691	1.85061
Knott's (1 mL)	17.2	TBS (20 µL)	11.8738	5.93682	22.3379	3.74781	31.7979	0.690336	0.345164	1.29872	0.217896	1.84871
Knott's (1 mL)	17.3	TBS (20 µL)	11.9473	5.97606	22.4597	3.77317	31.95	0.690594	0.345437	1.29825	0.218102	1.84682
Knott's (1 mL)	17.4	TBS (20 µL)	12.0208	6.01536	22.5814	3.79857	32.1018	0.690853	0.345711	1.29778	0.218309	1.84493
Knott's (1 mL)	17.5	TBS (20 µL)	12.0944	6.05473	22.703	3.82402	32.2533	0.691111	0.345985	1.29731	0.218515	1.84305
Knott's (1 mL)	17.6	TBS (20 µL)	12.1681	6.09416	22.8245	3.84952	32.4045	0.69137	0.346259	1.29684	0.218723	1.84116
Knott's (1 mL)	17.7	TBS (20 µL)	12.2418	6.13365	22.9459	3.87506	32.5554	0.691629	0.346534	1.29638	0.21893	1.83929
Knott's (1 mL)	17.8	TBS (20 µL)	12.3156	6.17321	23.0672	3.90066	32.7059	0.691888	0.346809	1.29591	0.219138	1.83741
Knott's (1 mL)	17.9	TBS (20 µL)	12.3894	6.21283	23.1885	3.9263	32.8562	0.692148	0.347085	1.29544	0.219347	1.83554
Knott's (1 mL)	18	TBS (20 µL)	12.4633	6.25251	23.3096	3.95199	33.0062	0.692408	0.347361	1.29498	0.219555	1.83368
Knott's (1 mL)	18.1	TBS (20 µL)	12.5373	6.29225	23.4307	3.97774	33.1558	0.692667	0.347638	1.29451	0.219764	1.83181
Knott's (1 mL)	18.2	TBS (20 µL)	12.6113	6.33206	23.5517	4.00353	33.3052	0.692927	0.347915	1.29405	0.219974	1.82996
Knott's (1 mL)	18.3	TBS (20 µL)	12.6853	6.37193	23.6726	4.02937	33.4542	0.693188	0.348193	1.29358	0.220184	1.8281
Knott's (1 mL)	18.4	TBS (20 µL)	12.7594	6.41186	23.7934	4.05526	33.603	0.693448	0.348471	1.29312	0.220394	1.82625
Knott's (1 mL)	18.5	TBS (20 µL)	12.8336	6.45186	23.9141	4.08119	33.7514	0.693709	0.348749	1.29265	0.220605	1.8244
Knott's (1 mL)	18.6	TBS (20 µL)	12.9078	6.49192	24.0347	4.10718	33.8996	0.693969	0.349028	1.29219	0.220816	1.82256
Knott's (1 mL)	18.7	TBS (20 µL)	12.9821	6.53205	24.1553	4.13322	34.0474	0.69423	0.349308	1.29173	0.221028	1.82072
Knott's (1 mL)	18.8	TBS (20 µL)	13.0564	6.57224	24.2757	4.15931	34.195	0.694492	0.349587	1.29126	0.22124	1.81888
Knott's (1 mL)	18.9	TBS (20 µL)	13.1308	6.6125	24.3961	4.18545	34.3423	0.694753	0.349868	1.2908	0.221452	1.81705
Knott's (1 mL)	19	TBS (20 µL)	13.2053	6.65282	24.5164	4.21163	34.4892	0.695015	0.350148	1.29034	0.221665	1.81522
Knott's (1 mL)	19.1	TBS (20 µL)	13.2798	6.6932	24.6366	4.23787	34.6359	0.695276	0.350429	1.28987	0.221878	1.8134
Knott's (1 mL)	19.2	TBS (20 µL)	13.3543	6.73365	24.7567	4.26416	34.7822	0.695538	0.350711	1.28941	0.222092	1.81158
Knott's (1 mL)	19.3	TBS (20 µL)	13.429	6.77417	24.8767	4.2905	34.9283	0.695801	0.350993	1.28895	0.222306	1.80976
Knott's (1 mL)	19.4	TBS (20 µL)	13.5036	6.81475	24.9967	4.31689	35.0741	0.696063	0.351276	1.28849	0.22252	1.80794
Knott's (1 mL)	19.5	TBS (20 µL)	13.5783	6.85539	25.1166	4.34334	35.2196	0.696326	0.351559	1.28803	0.222735	1.80613
Knott's (1 mL)	19.6	TBS (20 µL)	13.6531	6.8961	25.2363	4.36983	35.3648	0.696588	0.351842	1.28757	0.22295	1.80433
Knott's (1 mL)	19.7	TBS (20 µL)	13.728	6.93688	25.356	4.39637	35.5097	0.696851	0.352126	1.28711	0.223166	1.80252
Knott's (1 mL)	19.8	TBS (20 µL)	13.8029	6.97772	25.4756	4.42297	35.6543	0.697114	0.35241	1.28665	0.223382	1.80072
Knott's (1 mL)	19.9	TBS (20 µL)	13.8778	7.01863	25.5951	4.44961	35.7986	0.697378	0.352695	1.28619	0.223599	1.79893
Knott's (1 mL)	20	TBS (20 µL)	13.9528	7.0596	25.7146	4.47631	35.9427	0.697641	0.35298	1.28573	0.223816	1.79713
Knott's (1 mL)	20.1	TBS (20 µL)	14.0279	7.10064	25.8339	4.50306	36.0864	0.697905	0.353266	1.28527	0.224033	1.79535
Knott's (1 mL)	20.2	TBS (20 µL)	14.103	7.14175	25.9532	4.52987	36.2299	0.698169	0.353552	1.28481	0.224251	1.79356
Knott's (1 mL)	20.3	TBS (20 µL)	14.1782	7.18293	26.0723	4.55672	36.3731	0.698433	0.353839	1.28435	0.224469	1.79178
Knott's (1 mL)	20.4	TBS (20 µL)	14.2534	7.22417	26.1914	4.58363	36.516	0.698698	0.354126	1.28389	0.224688	1.79
Knott's (1 mL)	20.5	TBS (20 µL)	14.3287	7.26547	26.3104	4.61059	36.6586	0.698962	0.354413	1.28344	0.224907	1.78823
Knott's (1 mL)	20.6	TBS (20 µL)	14.4041	7.30685	26.4294	4.6376	36.801	0.699227	0.354701	1.28298	0.225126	1.78645
Knott's (1 mL)	20.7	TBS (20 µL)	14.4795	7.34829	26.5482	4.66466	36.943	0.699492	0.35499	1.28252	0.225346	1.78469
Knott's (1 mL)	20.8	TBS (20 µL)	14.5549	7.3898	26.6669	4.69178	37.0848	0.699757	0.355279	1.28206	0.225566	1.78292
Knott's (1 mL)	20.9	TBS (20 µL)	14.6305	7.43138	26.7856	4.71895	37.2263	0.700023	0.355568	1.28161	0.225787	1.78116
Knott's (1 mL)	21	TBS (20 µL)	14.7061	7.47302	26.9042	4.74618	37.3675	0.700288	0.355858	1.28115	0.226008	1.7794
Knott's (1 mL)	21.1	TBS (20 µL)	14.7817	7.51474	27.0227	4.77346	37.5084	0.700554	0.356149	1.2807	0.22623	1.77765
Knott's (1 mL)	21.2	TBS (20 µL)	14.8574	7.55652	27.1411	4.80079	37.6491	0.70082	0.35644	1.28024	0.226452	1.7759
Knott's (1 mL)	21.3	TBS (20 µL)	14.9331	7.59837	27.2594	4.82817	37.7895	0.701086	0.356731	1.27979	0.226675	1.77415
Knott's (1 mL)	21.4	TBS (20 µL)	15.0089	7.64029	27.3777	4.85561	37.9296	0.701352	0.357023	1.27933	0.226898	1.77241
Knott's (1 mL)	21.5	TBS (20 µL)	15.0848	7.68227	27.4958	4.8831	38.0694	0.701619	0.357315	1.27888	0.227121	1.77067
Knott's (1 mL)	21.6	TBS (20 µL)	15.1607	7.72433	27.6139	4.91065	38.209	0.701886	0.357608	1.27842	0.227345	1.76893
Knott's (1 mL)	21.7	TBS (20 µL)	15.2367	7.76645	27.7319	4.93825	38.3482	0.702153	0.357901	1.27797	0.227569	1.7672
Knott's (1 mL)	21.8	TBS (20 µL)	15.3128	7.80865	27.8498	4.96591	38.4872	0.70242	0.358195	1.27752	0.227794	1.76547
Knott's (1 mL)	21.9	TBS (20 µL)	15.3889	7.85091	27.9677	4.99362	38.626	0.702687	0.358489	1.27706	0.228019	1.76374
Knott's (1 mL)	22	TBS (20 µL)	15.465	7.89324	28.0854	5.02138	38.7644	0.702955	0.358784	1.27661	0.228245	1.76202
Knott's (1 mL)	22.1	TBS (20 µL)	15.5412	7.93564	28.2031	5.0492	38.9026	0.703223	0.359079	1.27616	0.228471	1.7603
Knott's (1 mL)	22.2	TBS (20 µL)	15.6175	7.97812	28.3206	5.07708	39.0406	0.703491	0.359375	1.2757	0.228697	1.75858
Knott's (1 mL)	22.3	TBS (20 µL)	15.6938	8.02066	28.4381	5.10501	39.1782	0.703759	0.359671	1.27525	0.228924	1.75687
Knott's (1 mL)	22.4	TBS (20 µL)	15.7702	8.06327	28.5555	5.133	39.3156	0.704027	0.359967	1.2748	0.229152	1.75516
Knott's (1 mL)	22.5	TBS (20 µL)	15.8467	8.10595	28.6729	5.16104	39.4527	0.704296	0.360265	1.27435	0.229379	1.75346
Knott's (1 mL)	22.6	TBS (20 µL)	15.9232	8.1487	28.7901	5.18913	39.5896	0.704565	0.360562	1.2739	0.229608	1.75175
Knott's (1 mL)	22.7	TBS (20 µL)	15.9997	8.19153	28.9073	5.21729	39.7262	0.704834	0.36086	1.27345	0.229837	1.75005
Knott's (1 mL)	22.8	TBS (20 µL)	16.0764	8.23442	29.0243	5.2455	39.8625	0.705103	0.361159	1.273	0.230066	1.74836
Knott's (1 mL)	22.9	TBS (20 µL)	16.153	8.27739	29.1413	5.27376	39.9986	0.705373	0.361458	1.27255	0.230295	1.74666
Knott's (1 mL)	23	TBS (20 µL)	16.2298	8.32043	29.2583	5.30209	40.1344	0.705642	0.361758	1.2721	0.230526	1.74497
Knott's (1 mL)	23.1	TBS (20 µL)	16.3066	8.36353	29.3751	5.33047	40.2699	0.705912	0.362058	1.27165	0.230756	1.74329
Knott's (1 mL)	23.2	TBS (20 µL)	16.3834	8.40671	29.4918	5.3589	40.4052	0.706182	0.362358	1.2712	0.230987	1.7416
Knott's (1 mL)	23.3	TBS (20 µL)	16.4603	8.44996	29.6085	5.3874	40.5402	0.706452	0.362659	1.27075	0.231219	1.73992
Knott's (1 mL)	23.4	TBS (20 µL)	16.5373	8.49329	29.7251	5.41595	40.675	0.706723	0.362961	1.2703	0.231451	1.73825
Knott's (1 mL)	23.5	TBS (20 µL)	16.6144	8.53668	29.8416	5.44455	40.8094	0.706994	0.363263	1.26985	0.231683	1.73657
Knott's (1 mL)	23.6	TBS (20 µL)	16.6914	8.58015	29.958	5.47322	40.9437	0.707265	0.363566	1.26941	0.231916	1.7349
Knott's (1 mL)	23.7	TBS (20 µL)	16.7686	8.62369	30.0743	5.50194	41.0777	0.707536	0.363869	1.26896	0.232149	1.73323
Knott's (1 mL)	23.8	TBS (20 µL)	16.8458	8.66731	30.1906	5.53072	41.2114	0.707807	0.364172	1.26851	0.232383	1.73157
Knott's (1 mL)	23.9	TBS (20 µL)	16.9231	8.71099	30.3068	5.55956	41.3448	0.708078	0.364477	1.26806	0.232618	1.72991
Knott's (1 mL)	24	TBS (20 µL)	17.0004	8.75475	30.4228	5.58846	41.478	0.70835	0.364781	1.26762	0.232852	1.72825
Knott's (1 mL)	24.1	TBS (20 µL)	17.0778	8.79858	30.5389	5.61742	41.611	0.708622	0.365086	1.26717	0.233088	1.7266
Knott's (1 mL)	24.2	TBS (20 µL)	17.1552	8.84249	30.6548	5.64643	41.7437	0.708894	0.365392	1.26673	0.233324	1.72495
Knott's (1 mL)	24.3	TBS (20 µL)	17.2327	8.88647	30.7706	5.6755	41.8761	0.709167	0.365698	1.26628	0.23356	1.7233
Knott's (1 mL)	24.4	TBS (20 µL)	17.3103	8.93052	30.8864	5.70463	42.0083	0.709439	0.366005	1.26584	0.233796	1.72165
Knott's (1 mL)	24.5	TBS (20 µL)	17.3879	8.97465	31.0021	5.73382	42.1403	0.709712	0.366312	1.26539	0.234034	1.72001
Knott's (1 mL)	24.6	TBS (20 µL)	17.4656	9.01885	31.1177	5.76307	42.272	0.709985	0.36662	1.26495	0.234271	1.71837
Knott's (1 mL)	24.7	TBS (20 µL)	17.5434	9.06312	31.2332	5.79238	42.4034	0.710258	0.366928	1.2645	0.234509	1.71674
Knott's (1 mL)	24.8	TBS (20 µL)	17.6212	9.10747	31.3486	5.82175	42.5346	0.710532	0.367237	1.26406	0.234748	1.7151
Knott's (1 mL)	24.9	TBS (20 µL)	17.699	9.1519	31.464	5.85118	42.6655	0.710805	0.367546	1.26361	0.234987	1.71348
Knott's (1 mL)	25	TBS (20 µL)	17.777	9.1964	31.5793	5.88067	42.7962	0.711079	0.367856	1.26317	0.235227	1.71185
Knott's (1 mL)	25.1	TBS (20 µL)	17.855	9.24097	31.6945	5.91022	42.9267	0.711353	0.368166	1.26273	0.235467	1.71023
Knott's (1 mL)	25.2	TBS (20 µL)	17.933	9.28562	31.8096	5.93983	43.0569	0.711627	0.368477	1.26228	0.235708	1.70861
Knott's (1 mL)	25.3	TBS (20 µL)	18.0111	9.33035	31.9246	5.9695	43.1868	0.711902	0.368788	1.26184	0.235949	1.70699
Knott's (1 mL)	25.4	TBS (20 µL)	18.0893	9.37515	32.0396	5.99923	43.3165	0.712176	0.3691	1.2614	0.23619	1.70537
Knott's (1 mL)	25.5	TBS (20 µL)	18.1675	9.42002	32.1544	6.02902	43.446	0.712451	0.369413	1.26096	0.236432	1.70376
Knott's (1 mL)	25.6	TBS (20 µL)	18.2458	9.46498	32.2692	6.05888	43.5752	0.712726	0.369726	1.26052	0.236675	1.70216
Knott's (1 mL)	25.7	TBS (20 µL)	18.3241	9.51	32.3839	6.08879	43.7041	0.713002	0.370039	1.26008	0.236918	1.70055
Knott's (1 mL)	25.8	TBS (20 µL)	18.4026	9.55511	32.4986	6.11877	43.8329	0.713277	0.370353	1.25963	0.237162	1.69895
Knott's (1 mL)	25.9	TBS (20 µL)	18.481	9.60029	32.6131	6.14881	43.9614	0.713553	0.370668	1.25919	0.237406	1.69735
Knott's (1 mL)	26	TBS (20 µL)	18.5595	9.64555	32.7276	6.1789	44.0896	0.713829	0.370983	1.25875	0.23765	1.69575
Knott's (1 mL)	26.1	TBS (20 µL)	18.6381	9.69089	32.842	6.20907	44.2176	0.714105	0.371298	1.25831	0.237895	1.69416
Knott's (1 mL)	26.2	TBS (20 µL)	18.7168	9.7363	32.9563	6.23929	44.3454	0.714381	0.371614	1.25787	0.238141	1.69257
Knott's (1 mL)	26.3	TBS (20 µL)	18.7955	9.78179	33.0705	6.26958	44.4729	0.714658	0.371931	1.25743	0.238387	1.69098
Knott's (1 mL)	26.4	TBS (20 µL)	18.8743	9.82736	33.1847	6.29993	44.6002	0.714935	0.372248	1.257	0.238634	1.6894
Knott's (1 mL)	26.5	TBS (20 µL)	18.9531	9.873	33.2988	6.33034	44.7272	0.715212	0.372566	1.25656	0.238881	1.68782
Knott's (1 mL)	26.6	TBS (20 µL)	19.032	9.91873	33.4127	6.36081	44.854	0.715489	0.372884	1.25612	0.239128	1.68624
Knott's (1 mL)	26.7	TBS (20 µL)	19.111	9.96453	33.5267	6.39135	44.9806	0.715766	0.373203	1.25568	0.239376	1.68467
Knott's (1 mL)	26.8	TBS (20 µL)	19.19	10.0104	33.6405	6.42195	45.1069	0.716044	0.373523	1.25524	0.239625	1.68309
Knott's (1 mL)	26.9	TBS (20 µL)	19.2691	10.0564	33.7542	6.45262	45.233	0.716322	0.373843	1.2548	0.239874	1.68152
Knott's (1 mL)	27	TBS (20 µL)	19.3482	10.1024	33.8679	6.48335	45.3589	0.7166	0.374163	1.25437	0.240124	1.67996
Knott's (1 mL)	27.1	TBS (20 µL)	19.4274	10.1485	33.9815	6.51414	45.4845	0.716878	0.374484	1.25393	0.240374	1.6784
Knott's (1 mL)	27.2	TBS (20 µL)	19.5067	10.1947	34.095	6.545	45.6099	0.717157	0.374806	1.25349	0.240625	1.67683
Knott's (1 mL)	27.3	TBS (20 µL)	19.586	10.241	34.2085	6.57592	45.7351	0.717436	0.375128	1.25306	0.240876	1.67528
Knott's (1 mL)	27.4	TBS (20 µL)	19.6654	10.2873	34.3218	6.60691	45.86	0.717715	0.375451	1.25262	0.241128	1.67372
Knott's (1 mL)	27.5	TBS (20 µL)	19.7448	10.3338	34.4351	6.63796	45.9847	0.717994	0.375774	1.25219	0.24138	1.67217
Knott's (1 mL)	27.6	TBS (20 µL)	19.8243	10.3803	34.5483	6.66907	46.1092	0.718273	0.376098	1.25175	0.241633	1.67062
Knott's (1 mL)	27.7	TBS (20 µL)	19.9039	10.4269	34.6614	6.70025	46.2334	0.718553	0.376422	1.25132	0.241886	1.66908
Knott's (1 mL)	27.8	TBS (20 µL)	19.9835	10.4736	34.7745	6.7315	46.3574	0.718833	0.376747	1.25088	0.24214	1.66753
Knott's (1 mL)	27.9	TBS (20 µL)	20.0632	10.5203	34.8874	6.76281	46.4812	0.719113	0.377073	1.25045	0.242395	1.66599
Knott's (1 mL)	28	TBS (20 µL)	20.143	10.5672	35.0003	6.79419	46.6047	0.719393	0.377399	1.25001	0.24265	1.66446
Knott's (1 mL)	28.1	TBS (20 µL)	20.2228	10.6141	35.1131	6.82564	46.7281	0.719673	0.377725	1.24958	0.242905	1.66292
Knott's (1 mL)	28.2	TBS (20 µL)	20.3027	10.6611	35.2259	6.85715	46.8512	0.719954	0.378052	1.24914	0.243161	1.66139
Knott's (1 mL)	28.3	TBS (20 µL)	20.3826	10.7082	35.3385	6.88873	46.974	0.720235	0.37838	1.24871	0.243418	1.65986
Knott's (1 mL)	28.4	TBS (20 µL)	20.4627	10.7553	35.4511	6.92037	47.0967	0.720516	0.378709	1.24828	0.243675	1.65833
Knott's (1 mL)	28.5	TBS (20 µL)	20.5427	10.8026	35.5636	6.95208	47.2191	0.720797	0.379037	1.24785	0.243933	1.65681
Knott's (1 mL)	28.6	TBS (20 µL)	20.6229	10.8499	35.676	6.98386	47.3413	0.721079	0.379367	1.24741	0.244191	1.65529
Knott's (1 mL)	28.7	TBS (20 µL)	20.7031	10.8973	35.7883	7.01571	47.4632	0.721361	0.379697	1.24698	0.24445	1.65377
Knott's (1 mL)	28.8	TBS (20 µL)	20.7833	10.9448	35.9006	7.04762	47.585	0.721643	0.380028	1.24655	0.244709	1.65226
Knott's (1 mL)	28.9	TBS (20 µL)	20.8636	10.9924	36.0128	7.0796	47.7065	0.721925	0.380359	1.24612	0.244969	1.65074
Knott's (1 mL)	29	TBS (20 µL)	20.944	11.04	36.1249	7.11165	47.8278	0.722208	0.380691	1.24569	0.245229	1.64924
Knott's (1 mL)	29.1	TBS (20 µL)	21.0245	11.0878	36.2369	7.14377	47.9489	0.72249	0.381023	1.24526	0.24549	1.64773
Knott's (1 mL)	29.2	TBS (20 µL)	21.105	11.1356	36.3489	7.17595	48.0698	0.722773	0.381356	1.24482	0.245752	1.64622
Knott's (1 mL)	29.3	TBS (20 µL)	21.1855	11.1835	36.4608	7.20821	48.1904	0.723056	0.381689	1.24439	0.246014	1.64472
Knott's (1 mL)	29.4	TBS (20 µL)	21.2662	11.2315	36.5726	7.24053	48.3108	0.72334	0.382023	1.24396	0.246276	1.64322
Knott's (1 mL)	29.5	TBS (20 µL)	21.3469	11.2796	36.6843	7.27292	48.431	0.723623	0.382358	1.24353	0.24654	1.64173
Knott's (1 mL)	29.6	TBS (20 µL)	21.4276	11.3277	36.7959	7.30538	48.551	0.723907	0.382693	1.24311	0.246803	1.64024
Knott's (1 mL)	29.7	TBS (20 µL)	21.5085	11.376	36.9075	7.33791	48.6707	0.724191	0.383029	1.24268	0.247068	1.63875
Knott's (1 mL)	29.8	TBS (20 µL)	21.5894	11.4243	37.019	7.37051	48.7903	0.724475	0.383366	1.24225	0.247333	1.63726
Knott's (1 mL)	29.9	TBS (20 µL)	21.6703	11.4727	37.1304	7.40318	48.9096	0.72476	0.383703	1.24182	0.247598	1.63577
Knott's (1 mL)	30	TBS (20 µL)	21.7513	11.5212	37.2417	7.43593	49.0287	0.725044	0.38404	1.24139	0.247864	1.63429
Knott's (1 mL)	30.1	TBS (20 µL)	21.8324	11.5698	37.353	7.46874	49.1476	0.725329	0.384379	1.24096	0.248131	1.63281
Knott's (1 mL)	30.2	TBS (20 µL)	21.9136	11.6185	37.4642	7.50162	49.2663	0.725614	0.384717	1.24054	0.248398	1.63133
Knott's (1 mL)	30.3	TBS (20 µL)	21.9948	11.6672	37.5753	7.53457	49.3848	0.7259	0.385057	1.24011	0.248666	1.62986
Knott's (1 mL)	30.4	TBS (20 µL)	22.076	11.7161	37.6863	7.5676	49.503	0.726185	0.385397	1.23968	0.248934	1.62839
Knott's (1 mL)	30.5	TBS (20 µL)	22.1574	11.765	37.7972	7.60069	49.6211	0.726471	0.385738	1.23925	0.249203	1.62692
Knott's (1 mL)	30.6	TBS (20 µL)	22.2388	11.814	37.9081	7.63386	49.7389	0.726757	0.386079	1.23883	0.249473	1.62545
Knott's (1 mL)	30.7	TBS (20 µL)	22.3202	11.8631	38.0189	7.6671	49.8565	0.727043	0.386421	1.2384	0.249743	1.62399
Knott's (1 mL)	30.8	TBS (20 µL)	22.4018	11.9123	38.1296	7.70041	49.9739	0.72733	0.386763	1.23798	0.250013	1.62253
Knott's (1 mL)	30.9	TBS (20 µL)	22.4834	11.9616	38.2403	7.73379	50.0911	0.727617	0.387106	1.23755	0.250285	1.62107
Knott's (1 mL)	31	TBS (20 µL)	22.565	12.0109	38.3509	7.76725	50.2081	0.727903	0.38745	1.23712	0.250556	1.61962
Knott's (1 mL)	31.1	TBS (20 µL)	22.6467	12.0604	38.4614	7.80078	50.3248	0.728191	0.387794	1.2367	0.250829	1.61816
Knott's (1 mL)	31.2	TBS (20 µL)	22.7285	12.1099	38.5718	7.83438	50.4414	0.728478	0.388139	1.23627	0.251102	1.61671
Knott's (1 mL)	31.3	TBS (20 µL)	22.8104	12.1596	38.6821	7.86805	50.5577	0.728766	0.388484	1.23585	0.251375	1.61526
Knott's (1 mL)	31.4	TBS (20 µL)	22.8923	12.2093	38.7924	7.9018	50.6739	0.729053	0.388831	1.23543	0.25165	1.61382
Knott's (1 mL)	31.5	TBS (20 µL)	22.9743	12.2591	38.9026	7.93562	50.7898	0.729342	0.389177	1.235	0.251925	1.61238
Knott's (1 mL)	31.6	TBS (20 µL)	23.0563	12.309	39.0127	7.96952	50.9056	0.72963	0.389525	1.23458	0.2522	1.61094
Knott's (1 mL)	31.7	TBS (20 µL)	23.1384	12.359	39.1227	8.00349	51.0211	0.729918	0.389873	1.23416	0.252476	1.6095
Knott's (1 mL)	31.8	TBS (20 µL)	23.2206	12.409	39.2327	8.03753	51.1364	0.730207	0.390221	1.23373	0.252753	1.60806
Knott's (1 mL)	31.9	TBS (20 µL)	23.3028	12.4592	39.3426	8.07165	51.2515	0.730496	0.39057	1.23331	0.25303	1.60663
Knott's (1 mL)	32	TBS (20 µL)	23.3851	12.5094	39.4524	8.10585	51.3664	0.730785	0.39092	1.23289	0.253308	1.6052
Knott's (1 mL)	32.1	TBS (20 µL)	23.4675	12.5598	39.5621	8.14011	51.4811	0.731075	0.391271	1.23247	0.253586	1.60377
Knott's (1 mL)	32.2	TBS (20 µL)	23.5499	12.6102	39.6718	8.17446	51.5956	0.731364	0.391622	1.23204	0.253865	1.60235
Knott's (1 mL)	32.3	TBS (20 µL)	23.6324	12.6607	39.7814	8.20888	51.7099	0.731654	0.391973	1.23162	0.254145	1.60093
Knott's (1 mL)	32.4	TBS (20 µL)	23.715	12.7114	39.8909	8.24338	51.824	0.731944	0.392326	1.2312	0.254425	1.59951
Knott's (1 mL)	32.5	TBS (20 µL)	23.7976	12.7621	40.0003	8.27795	51.9379	0.732235	0.392679	1.23078	0.254706	1.59809
Knott's (1 mL)	32.6	TBS (20 µL)	23.8803	12.8129	40.1097	8.3126	52.0516	0.732525	0.393032	1.23036	0.254988	1.59667
Knott's (1 mL)	32.7	TBS (20 µL)	23.9631	12.8637	40.219	8.34732	52.1651	0.732816	0.393387	1.22994	0.25527	1.59526
Knott's (1 mL)	32.8	TBS (20 µL)	24.0459	12.9147	40.3282	8.38213	52.2784	0.733107	0.393742	1.22952	0.255553	1.59385
Knott's (1 mL)	32.9	TBS (20 µL)	24.1288	12.9658	40.4374	8.41701	52.3914	0.733398	0.394097	1.2291	0.255836	1.59244
Knott's (1 mL)	33	TBS (20 µL)	24.2118	13.017	40.5464	8.45196	52.5043	0.73369	0.394453	1.22868	0.25612	1.59104
Knott's (1 mL)	33.1	TBS (20 µL)	24.2948	13.0682	40.6554	8.487	52.617	0.733982	0.39481	1.22826	0.256405	1.58964
Knott's (1 mL)	33.2	TBS (20 µL)	24.3779	13.1196	40.7643	8.52211	52.7295	0.734274	0.395168	1.22784	0.25669	1.58824
Knott's (1 mL)	33.3	TBS (20 µL)	24.461	13.171	40.8732	8.5573	52.8418	0.734566	0.395526	1.22742	0.256976	1.58684
Knott's (1 mL)	33.4	TBS (20 µL)	24.5443	13.2225	40.9819	8.59257	52.9539	0.734858	0.395885	1.227	0.257263	1.58545
Knott's (1 mL)	33.5	TBS (20 µL)	24.6276	13.2742	41.0906	8.62792	53.0658	0.735151	0.396244	1.22659	0.25755	1.58405
Knott's (1 mL)	33.6	TBS (20 µL)	24.7109	13.3259	41.1993	8.66335	53.1775	0.735444	0.396604	1.22617	0.257838	1.58266
Knott's (1 mL)	33.7	TBS (20 µL)	24.7943	13.3777	41.3078	8.69885	53.289	0.735737	0.396965	1.22575	0.258126	1.58128
Knott's (1 mL)	33.8	TBS (20 µL)	24.8778	13.4296	41.4163	8.73444	53.4003	0.73603	0.397326	1.22533	0.258415	1.57989
Knott's (1 mL)	33.9	TBS (20 µL)	24.9614	13.4816	41.5247	8.7701	53.5114	0.736324	0.397688	1.22492	0.258705	1.57851
Knott's (1 mL)	34	TBS (20 µL)	25.045	13.5337	41.633	8.80585	53.6223	0.736618	0.398051	1.2245	0.258996	1.57713
Knott's (1 mL)	34.1	TBS (20 µL)	25.1287	13.5859	41.7413	8.84168	53.7331	0.736912	0.398414	1.22408	0.259287	1.57575
Knott's (1 mL)	34.2	TBS (20 µL)	25.2125	13.6382	41.8494	8.87758	53.8436	0.737206	0.398778	1.22367	0.259578	1.57437
Knott's (1 mL)	34.3	TBS (20 µL)	25.2963	13.6906	41.9575	8.91357	53.9539	0.737501	0.399143	1.22325	0.259871	1.573
Knott's (1 mL)	34.4	TBS (20 µL)	25.3802	13.7431	42.0656	8.94964	54.0641	0.737796	0.399508	1.22284	0.260164	1.57163
Knott's (1 mL)	34.5	TBS (20 µL)	25.4641	13.7957	42.1735	8.98579	54.174	0.738091	0.399874	1.22242	0.260458	1.57026
Knott's (1 mL)	34.6	TBS (20 µL)	25.5482	13.8483	42.2814	9.02202	54.2838	0.738386	0.400241	1.22201	0.260752	1.5689
Knott's (1 mL)	34.7	TBS (20 µL)	25.6322	13.9011	42.3892	9.05834	54.3934	0.738681	0.400609	1.22159	0.261047	1.56753
Knott's (1 mL)	34.8	TBS (20 µL)	25.7164	13.954	42.497	9.09474	54.5028	0.738977	0.400977	1.22118	0.261343	1.56617
Knott's (1 mL)	34.9	TBS (20 µL)	25.8006	14.007	42.6046	9.13121	54.612	0.739273	0.401345	1.22076	0.261639	1.56481
Knott's (1 mL)	35	TBS (20 µL)	25.8849	14.06	42.7122	9.16778	54.721	0.739569	0.401715	1.22035	0.261936	1.56346
Knott's (1 mL)	35.1	TBS (20 µL)	25.9693	14.1132	42.8197	9.20442	54.8298	0.739866	0.402085	1.21994	0.262234	1.5621
Knott's (1 mL)	35.2	TBS (20 µL)	26.0537	14.1664	42.9272	9.24115	54.9384	0.740162	0.402456	1.21952	0.262533	1.56075
Knott's (1 mL)	35.3	TBS (20 µL)	26.1382	14.2198	43.0346	9.27796	55.0468	0.740459	0.402827	1.21911	0.262832	1.5594
Knott's (1 mL)	35.4	TBS (20 µL)	26.2228	14.2733	43.1419	9.31486	55.1551	0.740756	0.403199	1.2187	0.263132	1.55805
Knott's (1 mL)	35.5	TBS (20 µL)	26.3074	14.3268	43.2491	9.35184	55.2632	0.741054	0.403572	1.21828	0.263432	1.55671
Knott's (1 mL)	35.6	TBS (20 µL)	26.3921	14.3805	43.3562	9.3889	55.371	0.741351	0.403946	1.21787	0.263733	1.55537
Knott's (1 mL)	35.7	TBS (20 µL)	26.4769	14.4342	43.4633	9.42605	55.4787	0.741649	0.40432	1.21746	0.264035	1.55403
Knott's (1 mL)	35.8	TBS (20 µL)	26.5617	14.4881	43.5703	9.46329	55.5862	0.741947	0.404695	1.21705	0.264338	1.55269
Knott's (1 mL)	35.9	TBS (20 µL)	26.6466	14.542	43.6773	9.50061	55.6936	0.742246	0.40507	1.21664	0.264641	1.55135
Knott's (1 mL)	36	TBS (20 µL)	26.7316	14.5961	43.7841	9.53802	55.8007	0.742544	0.405447	1.21623	0.264945	1.55002
Knott's (1 mL)	36.1	TBS (20 µL)	26.8166	14.6502	43.8909	9.57551	55.9077	0.742843	0.405824	1.21582	0.26525	1.54869
Knott's (1 mL)	36.2	TBS (20 µL)	26.9017	14.7045	43.9977	9.61309	56.0144	0.743142	0.406201	1.2154	0.265555	1.54736
Knott's (1 mL)	36.3	TBS (20 µL)	26.9869	14.7588	44.1043	9.65075	56.121	0.743442	0.40658	1.21499	0.265861	1.54603
Knott's (1 mL)	36.4	TBS (20 µL)	27.0722	14.8133	44.2109	9.6885	56.2274	0.743741	0.406959	1.21458	0.266168	1.54471
Knott's (1 mL)	36.5	TBS (20 µL)	27.1575	14.8679	44.3174	9.72634	56.3337	0.744041	0.407339	1.21418	0.266475	1.54339
Knott's (1 mL)	36.6	TBS (20 µL)	27.2429	14.9225	44.4238	9.76427	56.4397	0.744341	0.407719	1.21377	0.266783	1.54207
Knott's (1 mL)	36.7	TBS (20 µL)	27.3283	14.9773	44.5302	9.80228	56.5456	0.744641	0.4081	1.21336	0.267092	1.54075
Knott's (1 mL)	36.8	TBS (20 µL)	27.4139	15.0322	44.6365	9.84039	56.6512	0.744942	0.408482	1.21295	0.267402	1.53944
Knott's (1 mL)	36.9	TBS (20 µL)	27.4994	15.0871	44.7427	9.87858	56.7567	0.745242	0.408865	1.21254	0.267712	1.53812
Knott's (1 mL)	37	TBS (20 µL)	27.5851	15.1422	44.8488	9.91686	56.8621	0.745543	0.409248	1.21213	0.268023	1.53681
Knott's (1 mL)	37.1	TBS (20 µL)	27.6708	15.1974	44.9549	9.95523	56.9672	0.745845	0.409633	1.21172	0.268335	1.5355
Knott's (1 mL)	37.2	TBS (20 µL)	27.7566	15.2526	45.0609	9.99368	57.0722	0.746146	0.410017	1.21132	0.268647	1.5342
Knott's (1 mL)	37.3	TBS (20 µL)	27.8425	15.308	45.1669	10.0322	57.1769	0.746448	0.410403	1.21091	0.268961	1.53289
Knott's (1 mL)	37.4	TBS (20 µL)	27.9284	15.3635	45.2727	10.0709	57.2815	0.74675	0.410789	1.2105	0.269275	1.53159
Knott's (1 mL)	37.5	TBS (20 µL)	28.0145	15.4191	45.3785	10.1096	57.386	0.747052	0.411176	1.21009	0.269589	1.53029
Knott's (1 mL)	37.6	TBS (20 µL)	28.1005	15.4748	45.4842	10.1484	57.4902	0.747355	0.411564	1.20969	0.269905	1.529
Knott's (1 mL)	37.7	TBS (20 µL)	28.1867	15.5306	45.5899	10.1873	57.5943	0.747657	0.411952	1.20928	0.270221	1.5277
Knott's (1 mL)	37.8	TBS (20 µL)	28.2729	15.5865	45.6955	10.2263	57.6982	0.74796	0.412342	1.20887	0.270538	1.52641
Knott's (1 mL)	37.9	TBS (20 µL)	28.3592	15.6425	45.801	10.2654	57.8019	0.748263	0.412732	1.20847	0.270855	1.52512
Knott's (1 mL)	38	TBS (20 µL)	28.4455	15.6986	45.9064	10.3046	57.9055	0.748567	0.413122	1.20806	0.271174	1.52383
Knott's (1 mL)	38.1	TBS (20 µL)	28.532	15.7549	46.0118	10.3439	58.0088	0.748871	0.413514	1.20766	0.271493	1.52254
Knott's (1 mL)	38.2	TBS (20 µL)	28.6185	15.8112	46.1171	10.3833	58.112	0.749175	0.413906	1.20725	0.271813	1.52126
Knott's (1 mL)	38.3	TBS (20 µL)	28.705	15.8676	46.2223	10.4227	58.2151	0.749479	0.414299	1.20685	0.272134	1.51998
Knott's (1 mL)	38.4	TBS (20 µL)	28.7917	15.9242	46.3274	10.4623	58.3179	0.749783	0.414692	1.20644	0.272455	1.5187
Knott's (1 mL)	38.5	TBS (20 µL)	28.8784	15.9808	46.4325	10.5019	58.4206	0.750088	0.415087	1.20604	0.272777	1.51742
Knott's (1 mL)	38.6	TBS (20 µL)	28.9652	16.0376	46.5375	10.5417	58.5231	0.750393	0.415482	1.20564	0.2731	1.51614
Knott's (1 mL)	38.7	TBS (20 µL)	29.052	16.0945	46.6425	10.5815	58.6254	0.750698	0.415878	1.20523	0.273424	1.51487
Knott's (1 mL)	38.8	TBS (20 µL)	29.1389	16.1515	46.7473	10.6214	58.7276	0.751003	0.416275	1.20483	0.273748	1.5136
Knott's (1 mL)	38.9	TBS (20 µL)	29.2259	16.2085	46.8522	10.6615	58.8296	0.751309	0.416672	1.20443	0.274073	1.51233
Knott's (1 mL)	39	TBS (20 µL)	29.313	16.2657	46.9569	10.7016	58.9314	0.751615	0.41707	1.20402	0.274399	1.51106
Knott's (1 mL)	39.1	TBS (20 µL)	29.4001	16.323	47.0615	10.7418	59.033	0.751921	0.417469	1.20362	0.274726	1.5098
Knott's (1 mL)	39.2	TBS (20 µL)	29.4873	16.3805	47.1661	10.7821	59.1345	0.752228	0.417869	1.20322	0.275054	1.50853
Knott's (1 mL)	39.3	TBS (20 µL)	29.5746	16.438	47.2707	10.8225	59.2358	0.752534	0.418269	1.20282	0.275382	1.50727
Knott's (1 mL)	39.4	TBS (20 µL)	29.6619	16.4956	47.3751	10.863	59.337	0.752841	0.418671	1.20241	0.275711	1.50601
Knott's (1 mL)	39.5	TBS (20 µL)	29.7494	16.5534	47.4795	10.9036	59.4379	0.753148	0.419073	1.20201	0.276041	1.50476
Knott's (1 mL)	39.6	TBS (20 µL)	29.8368	16.6112	47.5838	10.9443	59.5387	0.753456	0.419475	1.20161	0.276372	1.5035
Knott's (1 mL)	39.7	TBS (20 µL)	29.9244	16.6692	47.688	10.9851	59.6394	0.753763	0.419879	1.20121	0.276703	1.50225
Knott's (1 mL)	39.8	TBS (20 µL)	30.012	16.7273	47.7922	11.026	59.7398	0.754071	0.420283	1.20081	0.277036	1.501
Knott's (1 mL)	39.9	TBS (20 µL)	30.0997	16.7855	47.8963	11.067	59.8401	0.75438	0.420688	1.20041	0.277369	1.49975
Knott's (1 mL)	40	TBS (20 µL)	30.1875	16.8438	48.0004	11.1081	59.9403	0.754688	0.421094	1.20001	0.277703	1.49851
Knott's (1 mL)	40.1	TBS (20 µL)	30.2754	16.9022	48.1043	11.1493	60.0402	0.754997	0.421501	1.19961	0.278038	1.49726
Knott's (1 mL)	40.2	TBS (20 µL)	30.3633	16.9607	48.2082	11.1906	60.14	0.755306	0.421908	1.19921	0.278373	1.49602
Knott's (1 mL)	40.3	TBS (20 µL)	30.4513	17.0194	48.3121	11.232	60.2397	0.755615	0.422317	1.19881	0.278709	1.49478
Knott's (1 mL)	40.4	TBS (20 µL)	30.5393	17.0781	48.4158	11.2735	60.3391	0.755924	0.422726	1.19841	0.279046	1.49354
Knott's (1 mL)	40.5	TBS (20 µL)	30.6275	17.137	48.5195	11.3151	60.4384	0.756234	0.423136	1.19801	0.279384	1.49231
Knott's (1 mL)	40.6	TBS (20 µL)	30.7157	17.196	48.6231	11.3568	60.5376	0.756544	0.423546	1.19761	0.279723	1.49107
Knott's (1 mL)	40.7	TBS (20 µL)	30.804	17.2551	48.7267	11.3986	60.6366	0.756854	0.423958	1.19722	0.280063	1.48984
Knott's (1 mL)	40.8	TBS (20 µL)	30.8923	17.3143	48.8301	11.4405	60.7354	0.757165	0.42437	1.19682	0.280403	1.48861
Knott's (1 mL)	40.9	TBS (20 µL)	30.9807	17.3736	48.9336	11.4825	60.834	0.757475	0.424783	1.19642	0.280745	1.48738
Knott's (1 mL)	41	TBS (20 µL)	31.0692	17.4331	49.0369	11.5246	60.9325	0.757786	0.425197	1.19602	0.281087	1.48616
Knott's (1 mL)	41.1	TBS (20 µL)	31.1578	17.4926	49.1402	11.5668	61.0308	0.758097	0.425611	1.19562	0.28143	1.48494
Knott's (1 mL)	41.2	TBS (20 µL)	31.2464	17.5523	49.2434	11.6091	61.129	0.758409	0.426027	1.19523	0.281773	1.48371
Knott's (1 mL)	41.3	TBS (20 µL)	31.3352	17.6121	49.3465	11.6515	61.227	0.758721	0.426443	1.19483	0.282118	1.48249
Knott's (1 mL)	41.4	TBS (20 µL)	31.424	17.672	49.4496	11.694	61.3249	0.759033	0.42686	1.19443	0.282463	1.48128
Knott's (1 mL)	41.5	TBS (20 µL)	31.5128	17.732	49.5526	11.7366	61.4225	0.759345	0.427278	1.19404	0.28281	1.48006
Knott's (1 mL)	41.6	TBS (20 µL)	31.6017	17.7922	49.6555	11.7793	61.5201	0.759657	0.427697	1.19364	0.283157	1.47885
Knott's (1 mL)	41.7	TBS (20 µL)	31.6908	17.8525	49.7584	11.8221	61.6174	0.75997	0.428116	1.19325	0.283505	1.47764
Knott's (1 mL)	41.8	TBS (20 µL)	31.7798	17.9128	49.8612	11.8651	61.7146	0.760283	0.428537	1.19285	0.283854	1.47643
Knott's (1 mL)	41.9	TBS (20 µL)	31.869	17.9733	49.9639	11.9081	61.8117	0.760596	0.428958	1.19246	0.284203	1.47522
Knott's (1 mL)	42	TBS (20 µL)	31.9582	18.034	50.0666	11.9513	61.9086	0.76091	0.42938	1.19206	0.284554	1.47401
Knott's (1 mL)	42.1	TBS (20 µL)	32.0475	18.0947	50.1692	11.9945	62.0053	0.761224	0.429803	1.19167	0.284905	1.47281
Knott's (1 mL)	42.2	TBS (20 µL)	32.1369	18.1556	50.2717	12.0379	62.1018	0.761538	0.430227	1.19127	0.285258	1.47161
Knott's (1 mL)	42.3	TBS (20 µL)	32.2263	18.2165	50.3742	12.0813	62.1983	0.761852	0.430651	1.19088	0.285611	1.47041
Knott's (1 mL)	42.4	TBS (20 µL)	32.3159	18.2776	50.4766	12.1249	62.2945	0.762167	0.431076	1.19048	0.285965	1.46921
Knott's (1 mL)	42.5	TBS (20 µL)	32.4055	18.3389	50.5789	12.1686	62.3906	0.762482	0.431503	1.19009	0.28632	1.46801
Knott's (1 mL)	42.6	TBS (20 µL)	32.4951	18.4002	50.6811	12.2124	62.4866	0.762797	0.43193	1.1897	0.286676	1.46682
Knott's (1 mL)	42.7	TBS (20 µL)	32.5849	18.4617	50.7833	12.2563	62.5823	0.763112	0.432358	1.1893	0.287032	1.46563
Knott's (1 mL)	42.8	TBS (20 µL)	32.6747	18.5233	50.8854	12.3003	62.678	0.763428	0.432786	1.18891	0.28739	1.46444
Knott's (1 mL)	42.9	TBS (20 µL)	32.7646	18.585	50.9875	12.3444	62.7734	0.763744	0.433216	1.18852	0.287748	1.46325
Knott's (1 mL)	43	TBS (20 µL)	32.8546	18.6468	51.0895	12.3886	62.8688	0.76406	0.433646	1.18813	0.288108	1.46206
Knott's (1 mL)	43.1	TBS (20 µL)	32.9446	18.7087	51.1914	12.433	62.9639	0.764376	0.434078	1.18774	0.288468	1.46088
Knott's (1 mL)	43.2	TBS (20 µL)	33.0347	18.7708	51.2932	12.4774	63.0589	0.764693	0.43451	1.18734	0.288829	1.4597
Knott's (1 mL)	43.3	TBS (20 µL)	33.1249	18.833	51.395	12.522	63.1538	0.76501	0.434943	1.18695	0.289191	1.45852
Knott's (1 mL)	43.4	TBS (20 µL)	33.2152	18.8953	51.4967	12.5667	63.2485	0.765327	0.435377	1.18656	0.289554	1.45734
Knott's (1 mL)	43.5	TBS (20 µL)	33.3055	18.9578	51.5984	12.6114	63.3431	0.765644	0.435811	1.18617	0.289918	1.45616
Knott's (1 mL)	43.6	TBS (20 µL)	33.3959	19.0204	51.7	12.6563	63.4375	0.765962	0.436247	1.18578	0.290283	1.45499
Knott's (1 mL)	43.7	TBS (20 µL)	33.4864	19.0831	51.8015	12.7014	63.5317	0.76628	0.436684	1.18539	0.290649	1.45381
Knott's (1 mL)	43.8	TBS (20 µL)	33.577	19.1459	51.9029	12.7465	63.6258	0.766598	0.437121	1.185	0.291015	1.45264
Knott's (1 mL)	43.9	TBS (20 µL)	33.6676	19.2088	52.0043	12.7917	63.7197	0.766917	0.437559	1.18461	0.291383	1.45147
Knott's (1 mL)	44	TBS (20 µL)	33.7584	19.2719	52.1056	12.8371	63.8135	0.767235	0.437998	1.18422	0.291752	1.45031
Knott's (1 mL)	44.1	TBS (20 µL)	33.8492	19.3351	52.2069	12.8825	63.9072	0.767555	0.438438	1.18383	0.292121	1.44914
Knott's (1 mL)	44.2	TBS (20 µL)	33.94	19.3985	52.3081	12.9281	64.0007	0.767874	0.438879	1.18344	0.292491	1.44798
Knott's (1 mL)	44.3	TBS (20 µL)	34.031	19.4619	52.4092	12.9738	64.094	0.768193	0.439321	1.18305	0.292863	1.44682
Knott's (1 mL)	44.4	TBS (20 µL)	34.122	19.5255	52.5102	13.0196	64.1872	0.768513	0.439764	1.18266	0.293235	1.44566
Knott's (1 mL)	44.5	TBS (20 µL)	34.2131	19.5892	52.6112	13.0656	64.2802	0.768833	0.440207	1.18227	0.293608	1.4445
Knott's (1 mL)	44.6	TBS (20 µL)	34.3043	19.6531	52.7121	13.1116	64.3731	0.769154	0.440652	1.18189	0.293982	1.44334
Knott's (1 mL)	44.7	TBS (20 µL)	34.3955	19.717	52.813	13.1578	64.4659	0.769474	0.441097	1.1815	0.294358	1.44219
Knott's (1 mL)	44.8	TBS (20 µL)	34.4868	19.7811	52.9137	13.2041	64.5585	0.769795	0.441543	1.18111	0.294734	1.44104
Knott's (1 mL)	44.9	TBS (20 µL)	34.5782	19.8454	53.0145	13.2505	64.6509	0.770116	0.44199	1.18072	0.295111	1.43989
Knott's (1 mL)	45	TBS (20 µL)	34.6697	19.9097	53.1151	13.297	64.7432	0.770438	0.442438	1.18034	0.295489	1.43874
Knott's (1 mL)	45.1	TBS (20 µL)	34.7613	19.9742	53.2157	13.3436	64.8354	0.77076	0.442887	1.17995	0.295868	1.43759
Knott's (1 mL)	45.2	TBS (20 µL)	34.8529	20.0388	53.3162	13.3904	64.9274	0.771081	0.443337	1.17956	0.296248	1.43645
Knott's (1 mL)	45.3	TBS (20 µL)	34.9446	20.1036	53.4167	13.4373	65.0192	0.771404	0.443788	1.17918	0.296629	1.4353
Knott's (1 mL)	45.4	TBS (20 µL)	35.0364	20.1685	53.5171	13.4843	65.111	0.771726	0.44424	1.17879	0.29701	1.43416
Knott's (1 mL)	45.5	TBS (20 µL)	35.1282	20.2335	53.6174	13.5314	65.2025	0.772049	0.444693	1.1784	0.297393	1.43302
Knott's (1 mL)	45.6	TBS (20 µL)	35.2202	20.2987	53.7176	13.5786	65.294	0.772372	0.445146	1.17802	0.297777	1.43188
Knott's (1 mL)	45.7	TBS (20 µL)	35.3122	20.3639	53.8178	13.626	65.3852	0.772695	0.445601	1.17763	0.298162	1.43075
Knott's (1 mL)	45.8	TBS (20 µL)	35.4043	20.4294	53.918	13.6735	65.4764	0.773019	0.446056	1.17725	0.298548	1.42961
Knott's (1 mL)	45.9	TBS (20 µL)	35.4964	20.4949	54.018	13.7211	65.5674	0.773343	0.446512	1.17686	0.298935	1.42848
Knott's (1 mL)	46	TBS (20 µL)	35.5887	20.5606	54.118	13.7688	65.6582	0.773667	0.44697	1.17648	0.299323	1.42735
Knott's (1 mL)	46.1	TBS (20 µL)	35.681	20.6264	54.2179	13.8167	65.7489	0.773991	0.447428	1.17609	0.299712	1.42622
Knott's (1 mL)	46.2	TBS (20 µL)	35.7734	20.6924	54.3178	13.8647	65.8395	0.774316	0.447887	1.17571	0.300102	1.4251
Knott's (1 mL)	46.3	TBS (20 µL)	35.8659	20.7585	54.4176	13.9128	65.9299	0.774641	0.448347	1.17533	0.300493	1.42397
Knott's (1 mL)	46.4	TBS (20 µL)	35.9584	20.8247	54.5173	13.961	66.0202	0.774966	0.448808	1.17494	0.300884	1.42285
Knott's (1 mL)	46.5	TBS (20 µL)	36.0511	20.8911	54.617	14.0094	66.1103	0.775292	0.44927	1.17456	0.301277	1.42173
Knott's (1 mL)	46.6	TBS (20 µL)	36.1438	20.9576	54.7166	14.0579	66.2003	0.775618	0.449733	1.17418	0.301671	1.42061
Knott's (1 mL)	46.7	TBS (20 µL)	36.2366	21.0242	54.8161	14.1065	66.2901	0.775944	0.450197	1.17379	0.302066	1.41949
Knott's (1 mL)	46.8	TBS (20 µL)	36.3294	21.091	54.9156	14.1552	66.3798	0.77627	0.450662	1.17341	0.302462	1.41837
Knott's (1 mL)	46.9	TBS (20 µL)	36.4224	21.1579	55.015	14.2041	66.4694	0.776596	0.451128	1.17303	0.30286	1.41726
Knott's (1 mL)	47	TBS (20 µL)	36.5154	21.2249	55.1144	14.2531	66.5588	0.776923	0.451595	1.17265	0.303258	1.41614
Knott's (1 mL)	47.1	TBS (20 µL)	36.6085	21.2921	55.2136	14.3022	66.6481	0.77725	0.452062	1.17226	0.303657	1.41503
Knott's (1 mL)	47.2	TBS (20 µL)	36.7017	21.3595	55.3129	14.3515	66.7372	0.777578	0.452531	1.17188	0.304057	1.41392
Knott's (1 mL)	47.3	TBS (20 µL)	36.7949	21.4269	55.412	14.4009	66.8262	0.777906	0.453001	1.1715	0.304458	1.41282
Knott's (1 mL)	47.4	TBS (20 µL)	36.8883	21.4945	55.5111	14.4504	66.9151	0.778234	0.453471	1.17112	0.304861	1.41171
Knott's (1 mL)	47.5	TBS (20 µL)	36.9817	21.5623	55.6101	14.5001	67.0038	0.778562	0.453943	1.17074	0.305264	1.41061
Knott's (1 mL)	47.6	TBS (20 µL)	37.0752	21.6302	55.7091	14.5498	67.0924	0.77889	0.454416	1.17036	0.305669	1.4095
Knott's (1 mL)	47.7	TBS (20 µL)	37.1688	21.6982	55.808	14.5997	67.1809	0.779219	0.454889	1.16998	0.306074	1.4084
Knott's (1 mL)	47.8	TBS (20 µL)	37.2624	21.7664	55.9068	14.6498	67.2692	0.779548	0.455364	1.1696	0.306481	1.40731
Knott's (1 mL)	47.9	TBS (20 µL)	37.3561	21.8347	56.0056	14.7	67.3574	0.779878	0.45584	1.16922	0.306889	1.40621
Knott's (1 mL)	48	TBS (20 µL)	37.4499	21.9032	56.1043	14.7503	67.4454	0.780207	0.456316	1.16884	0.307297	1.40511
Knott's (1 mL)	48.1	TBS (20 µL)	37.5438	21.9718	56.2029	14.8007	67.5333	0.780537	0.456794	1.16846	0.307707	1.40402
Knott's (1 mL)	48.2	TBS (20 µL)	37.6378	22.0405	56.3015	14.8513	67.6211	0.780867	0.457272	1.16808	0.308118	1.40293
Knott's (1 mL)	48.3	TBS (20 µL)	37.7319	22.1094	56.4	14.902	67.7087	0.781198	0.457752	1.1677	0.30853	1.40184
Knott's (1 mL)	48.4	TBS (20 µL)	37.826	22.1785	56.4984	14.9529	67.7962	0.781529	0.458233	1.16732	0.308944	1.40075
Knott's (1 mL)	48.5	TBS (20 µL)	37.9202	22.2476	56.5968	15.0039	67.8835	0.78186	0.458714	1.16694	0.309358	1.39966
Knott's (1 mL)	48.6	TBS (20 µL)	38.0145	22.317	56.6951	15.055	67.9707	0.782191	0.459197	1.16657	0.309773	1.39857
Knott's (1 mL)	48.7	TBS (20 µL)	38.1088	22.3864	56.7934	15.1063	68.0578	0.782523	0.45968	1.16619	0.31019	1.39749
Knott's (1 mL)	48.8	TBS (20 µL)	38.2033	22.4561	56.8915	15.1577	68.1448	0.782854	0.460165	1.16581	0.310608	1.39641
Knott's (1 mL)	48.9	TBS (20 µL)	38.2978	22.5258	56.9897	15.2092	68.2316	0.783187	0.460651	1.16543	0.311026	1.39533
Knott's (1 mL)	49	TBS (20 µL)	38.3924	22.5957	57.0877	15.2609	68.3183	0.783519	0.461138	1.16506	0.311446	1.39425
Knott's (1 mL)	49.1	TBS (20 µL)	38.4871	22.6658	57.1857	15.3127	68.4048	0.783852	0.461625	1.16468	0.311867	1.39317
Knott's (1 mL)	49.2	TBS (20 µL)	38.5819	22.736	57.2837	15.3646	68.4912	0.784185	0.462114	1.1643	0.31229	1.3921
Knott's (1 mL)	49.3	TBS (20 µL)	38.6767	22.8064	57.3815	15.4167	68.5775	0.784518	0.462604	1.16393	0.312713	1.39102
Knott's (1 mL)	49.4	TBS (20 µL)	38.7717	22.8769	57.4793	15.469	68.6636	0.784852	0.463095	1.16355	0.313137	1.38995
Knott's (1 mL)	49.5	TBS (20 µL)	38.8667	22.9475	57.5771	15.5214	68.7497	0.785185	0.463587	1.16317	0.313563	1.38888
Knott's (1 mL)	49.6	TBS (20 µL)	38.9618	23.0183	57.6748	15.5739	68.8355	0.78552	0.46408	1.1628	0.31399	1.38781
Knott's (1 mL)	49.7	TBS (20 µL)	39.0569	23.0893	57.7724	15.6266	68.9213	0.785854	0.464574	1.16242	0.314418	1.38675
Knott's (1 mL)	49.8	TBS (20 µL)	39.1522	23.1604	57.8699	15.6794	69.0069	0.786189	0.465069	1.16205	0.314847	1.38568
Knott's (1 mL)	49.9	TBS (20 µL)	39.2475	23.2317	57.9674	15.7323	69.0924	0.786524	0.465565	1.16167	0.315277	1.38462
Knott's (1 mL)	50	TBS (20 µL)	39.3429	23.3031	58.0649	15.7854	69.1777	0.786859	0.466062	1.1613	0.315709	1.38355
Knott's (1 mL)	50.1	TBS (20 µL)	39.4384	23.3747	58.1622	15.8387	69.263	0.787195	0.46656	1.16092	0.316141	1.38249
Knott's (1 mL)	50.2	TBS (20 µL)	39.534	23.4464	58.2595	15.8921	69.3481	0.78753	0.467059	1.16055	0.316575	1.38144
Knott's (1 mL)	50.3	TBS (20 µL)	39.6297	23.5183	58.3568	15.9456	69.433	0.787867	0.46756	1.16017	0.31701	1.38038
Knott's (1 mL)	50.4	TBS (20 µL)	39.7254	23.5903	58.454	15.9993	69.5179	0.788203	0.468061	1.1598	0.317447	1.37932
Knott's (1 mL)	50.5	TBS (20 µL)	39.8213	23.6625	58.5511	16.0531	69.6026	0.78854	0.468564	1.15943	0.317884	1.37827
Knott's (1 mL)	50.6	TBS (20 µL)	39.9172	23.7348	58.6481	16.1071	69.6871	0.788877	0.469067	1.15905	0.318323	1.37722
Knott's (1 mL)	50.7	TBS (20 µL)	40.0131	23.8073	58.7451	16.1613	69.7716	0.789214	0.469572	1.15868	0.318762	1.37617
Knott's (1 mL)	50.8	TBS (20 µL)	40.1092	23.88	58.842	16.2155	69.8559	0.789552	0.470078	1.15831	0.319204	1.37512
Knott's (1 mL)	50.9	TBS (20 µL)	40.2054	23.9528	58.9389	16.27	69.9401	0.789889	0.470585	1.15794	0.319646	1.37407
Knott's (1 mL)	51	TBS (20 µL)	40.3016	24.0257	59.0357	16.3246	70.0241	0.790228	0.471093	1.15756	0.320089	1.37302
Knott's (1 mL)	51.1	TBS (20 µL)	40.3979	24.0988	59.1325	16.3793	70.1081	0.790566	0.471602	1.15719	0.320534	1.37198
Knott's (1 mL)	51.2	TBS (20 µL)	40.4943	24.1721	59.2291	16.4342	70.1919	0.790905	0.472112	1.15682	0.32098	1.37093
Knott's (1 mL)	51.3	TBS (20 µL)	40.5908	24.2456	59.3258	16.4892	70.2755	0.791244	0.472623	1.15645	0.321427	1.36989
Knott's (1 mL)	51.4	TBS (20 µL)	40.6874	24.3192	59.4223	16.5444	70.3591	0.791583	0.473135	1.15608	0.321876	1.36885
Knott's (1 mL)	51.5	TBS (20 µL)	40.784	24.3929	59.5188	16.5998	70.4425	0.791923	0.473649	1.15571	0.322326	1.36782
Knott's (1 mL)	51.6	TBS (20 µL)	40.8808	24.4668	59.6152	16.6553	70.5258	0.792263	0.474164	1.15533	0.322777	1.36678
Knott's (1 mL)	51.7	TBS (20 µL)	40.9776	24.5409	59.7116	16.7109	70.609	0.792603	0.474679	1.15496	0.323229	1.36574
Knott's (1 mL)	51.8	TBS (20 µL)	41.0745	24.6152	59.8079	16.7668	70.692	0.792943	0.475196	1.15459	0.323682	1.36471
Knott's (1 mL)	51.9	TBS (20 µL)	41.1714	24.6896	59.9042	16.8227	70.7749	0.793284	0.475714	1.15422	0.324137	1.36368
Knott's (1 mL)	52	TBS (20 µL)	41.2685	24.7641	60.0003	16.8789	70.8577	0.793625	0.476233	1.15385	0.324593	1.36265
Knott's (1 mL)	52.1	TBS (20 µL)	41.3657	24.8388	60.0965	16.9351	70.9404	0.793967	0.476753	1.15348	0.325051	1.36162
Knott's (1 mL)	52.2	TBS (20 µL)	41.4629	24.9137	60.1925	16.9916	71.0229	0.794308	0.477275	1.15311	0.325509	1.36059
Knott's (1 mL)	52.3	TBS (20 µL)	41.5602	24.9888	60.2885	17.0482	71.1054	0.79465	0.477797	1.15274	0.325969	1.35957
Knott's (1 mL)	52.4	TBS (20 µL)	41.6576	25.064	60.3845	17.105	71.1877	0.794992	0.478321	1.15238	0.326431	1.35854
Knott's (1 mL)	52.5	TBS (20 µL)	41.7551	25.1394	60.4803	17.1619	71.2698	0.795335	0.478846	1.15201	0.326893	1.35752
Knott's (1 mL)	52.6	TBS (20 µL)	41.8527	25.2149	60.5762	17.219	71.3519	0.795678	0.479372	1.15164	0.327357	1.3565
Knott's (1 mL)	52.7	TBS (20 µL)	41.9503	25.2907	60.6719	17.2762	71.4338	0.796021	0.479899	1.15127	0.327822	1.35548
Knott's (1 mL)	52.8	TBS (20 µL)	42.048	25.3665	60.7676	17.3337	71.5156	0.796364	0.480427	1.1509	0.328289	1.35446
Knott's (1 mL)	52.9	TBS (20 µL)	42.1459	25.4426	60.8632	17.3912	71.5973	0.796708	0.480956	1.15053	0.328757	1.35345
Knott's (1 mL)	53	TBS (20 µL)	42.2438	25.5188	60.9588	17.449	71.6788	0.797052	0.481487	1.15017	0.329226	1.35243
Knott's (1 mL)	53.1	TBS (20 µL)	42.3417	25.5952	61.0543	17.5069	71.7603	0.797396	0.482019	1.1498	0.329696	1.35142
Knott's (1 mL)	53.2	TBS (20 µL)	42.4398	25.6718	61.1498	17.565	71.8416	0.797741	0.482552	1.14943	0.330168	1.35041
Knott's (1 mL)	53.3	TBS (20 µL)	42.538	25.7485	61.2452	17.6232	71.9228	0.798086	0.483086	1.14906	0.330642	1.3494
Knott's (1 mL)	53.4	TBS (20 µL)	42.6362	25.8254	61.3405	17.6816	72.0038	0.798431	0.483621	1.1487	0.331116	1.34839
Knott's (1 mL)	53.5	TBS (20 µL)	42.7346	25.9024	61.4357	17.7402	72.0848	0.798777	0.484158	1.14833	0.331592	1.34738
Knott's (1 mL)	53.6	TBS (20 µL)	42.833	25.9797	61.531	17.7989	72.1656	0.799122	0.484695	1.14797	0.332069	1.34637
Knott's (1 mL)	53.7	TBS (20 µL)	42.9315	26.0571	61.6261	17.8578	72.2463	0.799469	0.485234	1.1476	0.332548	1.34537
Knott's (1 mL)	53.8	TBS (20 µL)	43.03	26.1347	61.7212	17.9169	72.3269	0.799815	0.485774	1.14723	0.333028	1.34437
Knott's (1 mL)	53.9	TBS (20 µL)	43.1287	26.2124	61.8162	17.9762	72.4074	0.800162	0.486316	1.14687	0.33351	1.34336
Knott's (1 mL)	54	TBS (20 µL)	43.2275	26.2903	61.9112	18.0356	72.4877	0.800509	0.486858	1.1465	0.333993	1.34237
Knott's (1 mL)	54.1	TBS (20 µL)	43.3263	26.3684	62.0061	18.0952	72.5679	0.800856	0.487402	1.14614	0.334477	1.34137
Knott's (1 mL)	54.2	TBS (20 µL)	43.4252	26.4467	62.1009	18.155	72.6481	0.801204	0.487947	1.14577	0.334963	1.34037
Knott's (1 mL)	54.3	TBS (20 µL)	43.5242	26.5252	62.1957	18.2149	72.728	0.801552	0.488493	1.14541	0.33545	1.33937
Knott's (1 mL)	54.4	TBS (20 µL)	43.6233	26.6038	62.2904	18.275	72.8079	0.8019	0.48904	1.14504	0.335938	1.33838
Knott's (1 mL)	54.5	TBS (20 µL)	43.7225	26.6826	62.3851	18.3353	72.8877	0.802248	0.489589	1.14468	0.336428	1.33739
Knott's (1 mL)	54.6	TBS (20 µL)	43.8218	26.7616	62.4797	18.3958	72.9673	0.802597	0.490139	1.14432	0.336919	1.3364
Knott's (1 mL)	54.7	TBS (20 µL)	43.9212	26.8407	62.5742	18.4564	73.0468	0.802946	0.49069	1.14395	0.337412	1.33541
Knott's (1 mL)	54.8	TBS (20 µL)	44.0206	26.9201	62.6687	18.5173	73.1262	0.803296	0.491242	1.14359	0.337906	1.33442
Knott's (1 mL)	54.9	TBS (20 µL)	44.1201	26.9996	62.7631	18.5783	73.2055	0.803645	0.491796	1.14323	0.338402	1.33343
Knott's (1 mL)	55	TBS (20 µL)	44.2197	27.0793	62.8575	18.6395	73.2846	0.803995	0.49235	1.14286	0.338899	1.33245
Knott's (1 mL)	55.1	TBS (20 µL)	44.3195	27.1591	62.9518	18.7008	73.3637	0.804346	0.492906	1.1425	0.339398	1.33146
Knott's (1 mL)	55.2	TBS (20 µL)	44.4192	27.2392	63.046	18.7624	73.4426	0.804696	0.493464	1.14214	0.339898	1.33048
Knott's (1 mL)	55.3	TBS (20 µL)	44.5191	27.3194	63.1402	18.8241	73.5214	0.805047	0.494022	1.14178	0.3404	1.3295
Knott's (1 mL)	55.4	TBS (20 µL)	44.6191	27.3999	63.2343	18.886	73.6001	0.805399	0.494582	1.14141	0.340903	1.32852
Knott's (1 mL)	55.5	TBS (20 µL)	44.7191	27.4805	63.3284	18.9481	73.6787	0.80575	0.495143	1.14105	0.341407	1.32754
Knott's (1 mL)	55.6	TBS (20 µL)	44.8193	27.5612	63.4224	19.0104	73.7572	0.806102	0.495706	1.14069	0.341913	1.32657
Knott's (1 mL)	55.7	TBS (20 µL)	44.9195	27.6422	63.5163	19.0728	73.8355	0.806454	0.496269	1.14033	0.342421	1.32559
Knott's (1 mL)	55.8	TBS (20 µL)	45.0198	27.7234	63.6102	19.1355	73.9138	0.806807	0.496834	1.13997	0.34293	1.32462
Knott's (1 mL)	55.9	TBS (20 µL)	45.1202	27.8047	63.704	19.1983	73.9919	0.80716	0.497401	1.13961	0.34344	1.32365
Knott's (1 mL)	56	TBS (20 µL)	45.2207	27.8862	63.7978	19.2613	74.0699	0.807513	0.497968	1.13925	0.343952	1.32268
Knott's (1 mL)	56.1	TBS (20 µL)	45.3213	27.9679	63.8915	19.3245	74.1478	0.807866	0.498537	1.13889	0.344466	1.32171
Knott's (1 mL)	56.2	TBS (20 µL)	45.422	28.0498	63.9852	19.3879	74.2256	0.80822	0.499107	1.13853	0.344981	1.32074
Knott's (1 mL)	56.3	TBS (20 µL)	45.5227	28.1319	64.0787	19.4515	74.3032	0.808574	0.499678	1.13817	0.345498	1.31977
Knott's (1 mL)	56.4	TBS (20 µL)	45.6236	28.2142	64.1723	19.5153	74.3808	0.808928	0.500251	1.13781	0.346016	1.31881
Knott's (1 mL)	56.5	TBS (20 µL)	45.7245	28.2966	64.2657	19.5793	74.4582	0.809283	0.500825	1.13745	0.346536	1.31784
Knott's (1 mL)	56.6	TBS (20 µL)	45.8255	28.3793	64.3591	19.6434	74.5355	0.809638	0.501401	1.13709	0.347057	1.31688
Knott's (1 mL)	56.7	TBS (20 µL)	45.9266	28.4621	64.4525	19.7078	74.6127	0.809993	0.501977	1.13673	0.34758	1.31592
Knott's (1 mL)	56.8	TBS (20 µL)	46.0278	28.5451	64.5458	19.7723	74.6898	0.810349	0.502555	1.13637	0.348105	1.31496
Knott's (1 mL)	56.9	TBS (20 µL)	46.1291	28.6284	64.639	19.8371	74.7668	0.810705	0.503135	1.13601	0.348631	1.314
Knott's (1 mL)	57	TBS (20 µL)	46.2305	28.7118	64.7322	19.902	74.8437	0.811061	0.503715	1.13565	0.349158	1.31305
Knott's (1 mL)	57.1	TBS (20 µL)	46.3319	28.7954	64.8253	19.9672	74.9205	0.811417	0.504297	1.13529	0.349688	1.31209
Knott's (1 mL)	57.2	TBS (20 µL)	46.4335	28.8792	64.9184	20.0325	74.9971	0.811774	0.504881	1.13494	0.350219	1.31114
Knott's (1 mL)	57.3	TBS (20 µL)	46.5351	28.9632	65.0114	20.098	75.0736	0.812131	0.505465	1.13458	0.350751	1.31019
Knott's (1 mL)	57.4	TBS (20 µL)	46.6369	29.0474	65.1043	20.1638	75.1501	0.812489	0.506052	1.13422	0.351285	1.30923
Knott's (1 mL)	57.5	TBS (20 µL)	46.7387	29.1317	65.1972	20.2297	75.2264	0.812847	0.506639	1.13386	0.351821	1.30828
Knott's (1 mL)	57.6	TBS (20 µL)	46.8406	29.2163	65.29	20.2958	75.3026	0.813205	0.507228	1.13351	0.352358	1.30734
Knott's (1 mL)	57.7	TBS (20 µL)	46.9426	29.3011	65.3828	20.3622	75.3787	0.813563	0.507818	1.13315	0.352897	1.30639
Knott's (1 mL)	57.8	TBS (20 µL)	47.0447	29.3861	65.4755	20.4287	75.4547	0.813922	0.50841	1.13279	0.353438	1.30544
Knott's (1 mL)	57.9	TBS (20 µL)	47.1469	29.4712	65.5681	20.4955	75.5305	0.814281	0.509003	1.13244	0.35398	1.3045
Knott's (1 mL)	58	TBS (20 µL)	47.2491	29.5566	65.6607	20.5624	75.6063	0.81464	0.509597	1.13208	0.354524	1.30356
Knott's (1 mL)	58.1	TBS (20 µL)	47.3515	29.6422	65.7532	20.6296	75.682	0.815	0.510193	1.13173	0.35507	1.30262
Knott's (1 mL)	58.2	TBS (20 µL)	47.454	29.728	65.8457	20.6969	75.7575	0.81536	0.51079	1.13137	0.355617	1.30168
Knott's (1 mL)	58.3	TBS (20 µL)	47.5565	29.8139	65.9381	20.7645	75.833	0.81572	0.511388	1.13101	0.356167	1.30074
Knott's (1 mL)	58.4	TBS (20 µL)	47.6591	29.9001	66.0305	20.8323	75.9083	0.816081	0.511988	1.13066	0.356717	1.2998
Knott's (1 mL)	58.5	TBS (20 µL)	47.7619	29.9865	66.1228	20.9003	75.9835	0.816442	0.512589	1.1303	0.35727	1.29886
Knott's (1 mL)	58.6	TBS (20 µL)	47.8647	30.0731	66.215	20.9685	76.0586	0.816803	0.513192	1.12995	0.357824	1.29793
Knott's (1 mL)	58.7	TBS (20 µL)	47.9676	30.1598	66.3072	21.0369	76.1336	0.817165	0.513796	1.12959	0.35838	1.297
Knott's (1 mL)	58.8	TBS (20 µL)	48.0706	30.2468	66.3993	21.1055	76.2085	0.817527	0.514402	1.12924	0.358937	1.29606
Knott's (1 mL)	58.9	TBS (20 µL)	48.1737	30.334	66.4914	21.1744	76.2833	0.817889	0.515009	1.12889	0.359497	1.29513
Knott's (1 mL)	59	TBS (20 µL)	48.2768	30.4214	66.5834	21.2434	76.358	0.818252	0.515617	1.12853	0.360058	1.2942
Knott's (1 mL)	59.1	TBS (20 µL)	48.3801	30.509	66.6753	21.3127	76.4326	0.818614	0.516227	1.12818	0.360621	1.29328
Knott's (1 mL)	59.2	TBS (20 µL)	48.4835	30.5968	66.7672	21.3822	76.507	0.818978	0.516839	1.12782	0.361185	1.29235
Knott's (1 mL)	59.3	TBS (20 µL)	48.5869	30.6849	66.8591	21.4519	76.5814	0.819341	0.517451	1.12747	0.361752	1.29142
Knott's (1 mL)	59.4	TBS (20 µL)	48.6905	30.7731	66.9509	21.5218	76.6556	0.819705	0.518066	1.12712	0.36232	1.2905
Knott's (1 mL)	59.5	TBS (20 µL)	48.7941	30.8615	67.0426	21.592	76.7298	0.820069	0.518681	1.12677	0.36289	1.28958
Knott's (1 mL)	59.6	TBS (20 µL)	48.8978	30.9502	67.1342	21.6623	76.8038	0.820434	0.519298	1.12641	0.363462	1.28865
Knott's (1 mL)	59.7	TBS (20 µL)	49.0017	31.039	67.2258	21.7329	76.8778	0.820798	0.519917	1.12606	0.364035	1.28773
Knott's (1 mL)	59.8	TBS (20 µL)	49.1056	31.1281	67.3174	21.8037	76.9516	0.821164	0.520537	1.12571	0.364611	1.28682
Knott's (1 mL)	59.9	TBS (20 µL)	49.2096	31.2174	67.4089	21.8748	77.0253	0.821529	0.521159	1.12536	0.365188	1.2859
Knott's (1 mL)	60	TBS (20 µL)	49.3137	31.3069	67.5003	21.946	77.099	0.821895	0.521782	1.12501	0.365767	1.28498
Knott's (1 mL)	60.1	TBS (20 µL)	49.4179	31.3966	67.5917	22.0175	77.1725	0.822261	0.522406	1.12465	0.366348	1.28407
Knott's (1 mL)	60.2	TBS (20 µL)	49.5222	31.4866	67.683	22.0892	77.2459	0.822627	0.523032	1.1243	0.366931	1.28315
Knott's (1 mL)	60.3	TBS (20 µL)	49.6266	31.5767	67.7743	22.1612	77.3192	0.822994	0.52366	1.12395	0.367515	1.28224
Knott's (1 mL)	60.4	TBS (20 µL)	49.731	31.6671	67.8655	22.2333	77.3924	0.823361	0.524289	1.1236	0.368102	1.28133
Knott's (1 mL)	60.5	TBS (20 µL)	49.8356	31.7576	67.9566	22.3057	77.4655	0.823729	0.52492	1.12325	0.36869	1.28042
Knott's (1 mL)	60.6	TBS (20 µL)	49.9403	31.8484	68.0477	22.3784	77.5385	0.824097	0.525552	1.1229	0.36928	1.27951
Knott's (1 mL)	60.7	TBS (20 µL)	50.045	31.9394	68.1388	22.4512	77.6114	0.824465	0.526185	1.12255	0.369872	1.27861
Knott's (1 mL)	60.8	TBS (20 µL)	50.1498	32.0307	68.2297	22.5243	77.6842	0.824833	0.52682	1.1222	0.370466	1.2777
Knott's (1 mL)	60.9	TBS (20 µL)	50.2548	32.1221	68.3207	22.5977	77.7569	0.825202	0.527457	1.12185	0.371062	1.2768
Knott's (1 mL)	61	TBS (20 µL)	50.3598	32.2138	68.4115	22.6713	77.8294	0.825571	0.528095	1.1215	0.37166	1.27589
Knott's (1 mL)	61.1	TBS (20 µL)	50.465	32.3057	68.5023	22.7451	77.9019	0.82594	0.528735	1.12115	0.37226	1.27499
Knott's (1 mL)	61.2	TBS (20 µL)	50.5702	32.3978	68.5931	22.8191	77.9743	0.82631	0.529376	1.1208	0.372861	1.27409
Knott's (1 mL)	61.3	TBS (20 µL)	50.6755	32.4902	68.6838	22.8934	78.0466	0.82668	0.530019	1.12045	0.373465	1.27319
Knott's (1 mL)	61.4	TBS (20 µL)	50.7809	32.5828	68.7744	22.9679	78.1187	0.82705	0.530664	1.1201	0.374071	1.27229
Knott's (1 mL)	61.5	TBS (20 µL)	50.8864	32.6756	68.865	23.0427	78.1908	0.827421	0.53131	1.11976	0.374678	1.2714
Knott's (1 mL)	61.6	TBS (20 µL)	50.992	32.7686	68.9555	23.1177	78.2628	0.827792	0.531957	1.11941	0.375288	1.2705
Knott's (1 mL)	61.7	TBS (20 µL)	51.0977	32.8618	69.046	23.193	78.3347	0.828164	0.532607	1.11906	0.375899	1.26961
Knott's (1 mL)	61.8	TBS (20 µL)	51.2035	32.9553	69.1364	23.2685	78.4064	0.828535	0.533257	1.11871	0.376513	1.26871
Knott's (1 mL)	61.9	TBS (20 µL)	51.3094	33.049	69.2268	23.3442	78.4781	0.828907	0.53391	1.11836	0.377128	1.26782
Knott's (1 mL)	62	TBS (20 µL)	51.4154	33.1429	69.3171	23.4202	78.5497	0.82928	0.534564	1.11802	0.377746	1.26693
Knott's (1 mL)	62.1	TBS (20 µL)	51.5214	33.2371	69.4073	23.4965	78.6211	0.829653	0.535219	1.11767	0.378365	1.26604
Knott's (1 mL)	62.2	TBS (20 µL)	51.6276	33.3315	69.4975	23.573	78.6925	0.830026	0.535876	1.11732	0.378987	1.26515
Knott's (1 mL)	62.3	TBS (20 µL)	51.7339	33.4261	69.5876	23.6497	78.7638	0.830399	0.536535	1.11698	0.379611	1.26427
Knott's (1 mL)	62.4	TBS (20 µL)	51.8402	33.521	69.6777	23.7268	78.8349	0.830773	0.537196	1.11663	0.380236	1.26338
Knott's (1 mL)	62.5	TBS (20 µL)	51.9467	33.6161	69.7677	23.804	78.906	0.831147	0.537858	1.11628	0.380864	1.2625
Knott's (1 mL)	62.6	TBS (20 µL)	52.0532	33.7114	69.8577	23.8815	78.9769	0.831521	0.538521	1.11594	0.381494	1.26161
Knott's (1 mL)	62.7	TBS (20 µL)	52.1599	33.807	69.9476	23.9593	79.0478	0.831896	0.539187	1.11559	0.382126	1.26073
Knott's (1 mL)	62.8	TBS (20 µL)	52.2666	33.9028	70.0375	24.0373	79.1186	0.832271	0.539854	1.11525	0.38276	1.25985
Knott's (1 mL)	62.9	TBS (20 µL)	52.3735	33.9988	70.1273	24.1156	79.1893	0.832647	0.540522	1.1149	0.383396	1.25897
Knott's (1 mL)	63	TBS (20 µL)	52.4804	34.0951	70.217	24.1942	79.2598	0.833022	0.541192	1.11456	0.384034	1.25809
Knott's (1 mL)	63.1	TBS (20 µL)	52.5874	34.1916	70.3067	24.273	79.3303	0.833398	0.541864	1.11421	0.384675	1.25722
Knott's (1 mL)	63.2	TBS (20 µL)	52.6946	34.2884	70.3963	24.3521	79.4007	0.833775	0.542538	1.11387	0.385317	1.25634
Knott's (1 mL)	63.3	TBS (20 µL)	52.8018	34.3854	70.4859	24.4314	79.4709	0.834152	0.543213	1.11352	0.385962	1.25547
Knott's (1 mL)	63.4	TBS (20 µL)	52.9091	34.4826	70.5754	24.511	79.5411	0.834529	0.54389	1.11318	0.386609	1.25459
Knott's (1 mL)	63.5	TBS (20 µL)	53.0165	34.5801	70.6649	24.5909	79.6112	0.834906	0.544569	1.11283	0.387258	1.25372
Knott's (1 mL)	63.6	TBS (20 µL)	53.1241	34.6778	70.7543	24.671	79.6812	0.835284	0.545249	1.11249	0.387909	1.25285
Knott's (1 mL)	63.7	TBS (20 µL)	53.2317	34.7758	70.8437	24.7514	79.7511	0.835662	0.545931	1.11215	0.388563	1.25198
Knott's (1 mL)	63.8	TBS (20 µL)	53.3394	34.874	70.933	24.8321	79.8209	0.836041	0.546615	1.1118	0.389218	1.25111
Knott's (1 mL)	63.9	TBS (20 µL)	53.4472	34.9725	71.0222	24.9131	79.8906	0.83642	0.5473	1.11146	0.389876	1.25024
Knott's (1 mL)	64	TBS (20 µL)	53.5551	35.0712	71.1114	24.9943	79.9602	0.836799	0.547988	1.11112	0.390536	1.24938
Knott's (1 mL)	64.1	TBS (20 µL)	53.6631	35.1702	71.2005	25.0758	80.0297	0.837178	0.548676	1.11077	0.391198	1.24851
Knott's (1 mL)	64.2	TBS (20 µL)	53.7712	35.2694	71.2896	25.1576	80.0991	0.837558	0.549367	1.11043	0.391863	1.24765
Knott's (1 mL)	64.3	TBS (20 µL)	53.8794	35.3688	71.3786	25.2397	80.1684	0.837938	0.550059	1.11009	0.39253	1.24679
Knott's (1 mL)	64.4	TBS (20 µL)	53.9877	35.4685	71.4676	25.322	80.2376	0.838319	0.550754	1.10975	0.393199	1.24593
Knott's (1 mL)	64.5	TBS (20 µL)	54.0961	35.5685	71.5565	25.4046	80.3067	0.8387	0.55145	1.1094	0.39387	1.24507
Knott's (1 mL)	64.6	TBS (20 µL)	54.2046	35.6687	71.6454	25.4875	80.3757	0.839081	0.552147	1.10906	0.394544	1.24421
Knott's (1 mL)	64.7	TBS (20 µL)	54.3132	35.7692	71.7342	25.5707	80.4446	0.839463	0.552847	1.10872	0.39522	1.24335
Knott's (1 mL)	64.8	TBS (20 µL)	54.4219	35.8699	71.823	25.6542	80.5135	0.839845	0.553548	1.10838	0.395898	1.24249
Knott's (1 mL)	64.9	TBS (20 µL)	54.5307	35.9709	71.9116	25.7379	80.5822	0.840227	0.554251	1.10804	0.396579	1.24164
Knott's (1 mL)	65	TBS (20 µL)	54.6396	36.0721	72.0003	25.822	80.6509	0.84061	0.554956	1.1077	0.397261	1.24078
Knott's (1 mL)	65.1	TBS (20 µL)	54.7486	36.1736	72.0889	25.9063	80.7194	0.840992	0.555662	1.10736	0.397947	1.23993
Knott's (1 mL)	65.2	TBS (20 µL)	54.8577	36.2754	72.1774	25.991	80.7879	0.841376	0.55637	1.10702	0.398634	1.23908
Knott's (1 mL)	65.3	TBS (20 µL)	54.9669	36.3774	72.2659	26.0759	80.8562	0.84176	0.557081	1.10668	0.399325	1.23823
Knott's (1 mL)	65.4	TBS (20 µL)	55.0762	36.4796	72.3543	26.1611	80.9245	0.842144	0.557793	1.10634	0.400017	1.23738
Knott's (1 mL)	65.5	TBS (20 µL)	55.1856	36.5822	72.4427	26.2466	80.9927	0.842528	0.558506	1.106	0.400712	1.23653
Knott's (1 mL)	65.6	TBS (20 µL)	55.2951	36.685	72.531	26.3324	81.0607	0.842913	0.559222	1.10566	0.401409	1.23568
Knott's (1 mL)	65.7	TBS (20 µL)	55.4047	36.788	72.6193	26.4185	81.1287	0.843298	0.559939	1.10532	0.402109	1.23484
Knott's (1 mL)	65.8	TBS (20 µL)	55.5144	36.8913	72.7075	26.505	81.1966	0.843683	0.560659	1.10498	0.402811	1.23399
Knott's (1 mL)	65.9	TBS (20 µL)	55.6241	36.9949	72.7956	26.5917	81.2644	0.844069	0.56138	1.10464	0.403516	1.23315
Knott's (1 mL)	66	TBS (20 µL)	55.734	37.0988	72.8837	26.6787	81.3321	0.844455	0.562103	1.1043	0.404223	1.2323
Knott's (1 mL)	66.1	TBS (20 µL)	55.844	37.2029	72.9718	26.766	81.3997	0.844842	0.562828	1.10396	0.404932	1.23146
Knott's (1 mL)	66.2	TBS (20 µL)	55.9541	37.3073	73.0598	26.8537	81.4672	0.845229	0.563555	1.10362	0.405644	1.23062
Knott's (1 mL)	66.3	TBS (20 µL)	56.0643	37.412	73.1477	26.9416	81.5347	0.845616	0.564283	1.10328	0.406359	1.22978
Knott's (1 mL)	66.4	TBS (20 µL)	56.1746	37.5169	73.2356	27.0298	81.602	0.846003	0.565014	1.10295	0.407076	1.22895
Knott's (1 mL)	66.5	TBS (20 µL)	56.285	37.6221	73.3234	27.1184	81.6693	0.846391	0.565746	1.10261	0.407796	1.22811
Knott's (1 mL)	66.6	TBS (20 µL)	56.3955	37.7276	73.4112	27.2073	81.7364	0.846779	0.56648	1.10227	0.408518	1.22727
Knott's (1 mL)	66.7	TBS (20 µL)	56.5061	37.8334	73.4989	27.2965	81.8035	0.847168	0.567217	1.10193	0.409242	1.22644
Knott's (1 mL)	66.8	TBS (20 µL)	56.6168	37.9394	73.5866	27.386	81.8705	0.847557	0.567955	1.1016	0.40997	1.22561
Knott's (1 mL)	66.9	TBS (20 µL)	56.7276	38.0457	73.6742	27.4758	81.9373	0.847946	0.568695	1.10126	0.4107	1.22477
Knott's (1 mL)	67	TBS (20 µL)	56.8385	38.1523	73.7617	27.566	82.0041	0.848336	0.569437	1.10092	0.411432	1.22394
Knott's (1 mL)	67.1	TBS (20 µL)	56.9495	38.2591	73.8493	27.6564	82.0708	0.848726	0.570181	1.10059	0.412167	1.22311
Knott's (1 mL)	67.2	TBS (20 µL)	57.0606	38.3663	73.9367	27.7472	82.1374	0.849117	0.570927	1.10025	0.412905	1.22228
Knott's (1 mL)	67.3	TBS (20 µL)	57.1719	38.4737	74.0241	27.8383	82.204	0.849507	0.571675	1.09991	0.413645	1.22146
Knott's (1 mL)	67.4	TBS (20 µL)	57.2832	38.5814	74.1115	27.9298	82.2704	0.849899	0.572424	1.09958	0.414388	1.22063
Knott's (1 mL)	67.5	TBS (20 µL)	57.3946	38.6894	74.1988	28.0216	82.3367	0.85029	0.573176	1.09924	0.415134	1.2198
Knott's (1 mL)	67.6	TBS (20 µL)	57.5061	38.7977	74.286	28.1137	82.403	0.850682	0.57393	1.09891	0.415883	1.21898
Knott's (1 mL)	67.7	TBS (20 µL)	57.6177	38.9062	74.3732	28.2061	82.4691	0.851074	0.574686	1.09857	0.416634	1.21816
Knott's (1 mL)	67.8	TBS (20 µL)	57.7294	39.0151	74.4603	28.2989	82.5352	0.851467	0.575443	1.09823	0.417388	1.21733
Knott's (1 mL)	67.9	TBS (20 µL)	57.8413	39.1242	74.5474	28.392	82.6012	0.85186	0.576203	1.0979	0.418144	1.21651
Knott's (1 mL)	68	TBS (20 µL)	57.9532	39.2336	74.6344	28.4854	82.6671	0.852253	0.576965	1.09757	0.418903	1.21569
Knott's (1 mL)	68.1	TBS (20 µL)	58.0652	39.3433	74.7214	28.5792	82.7329	0.852647	0.577729	1.09723	0.419666	1.21487
Knott's (1 mL)	68.2	TBS (20 µL)	58.1774	39.4533	74.8083	28.6734	82.7986	0.853041	0.578494	1.0969	0.42043	1.21406
Knott's (1 mL)	68.3	TBS (20 µL)	58.2896	39.5636	74.8952	28.7678	82.8642	0.853435	0.579262	1.09656	0.421198	1.21324
Knott's (1 mL)	68.4	TBS (20 µL)	58.402	39.6742	74.982	28.8626	82.9298	0.85383	0.580032	1.09623	0.421968	1.21242
Knott's (1 mL)	68.5	TBS (20 µL)	58.5144	39.7851	75.0688	28.9578	82.9952	0.854225	0.580804	1.09589	0.422742	1.21161
Knott's (1 mL)	68.6	TBS (20 µL)	58.627	39.8962	75.1555	29.0533	83.0606	0.854621	0.581578	1.09556	0.423518	1.2108
Knott's (1 mL)	68.7	TBS (20 µL)	58.7396	40.0077	75.2421	29.1492	83.1259	0.855016	0.582354	1.09523	0.424297	1.20998
Knott's (1 mL)	68.8	TBS (20 µL)	58.8524	40.1195	75.3287	29.2454	83.191	0.855413	0.583132	1.09489	0.425079	1.20917
Knott's (1 mL)	68.9	TBS (20 µL)	58.9653	40.2315	75.4153	29.342	83.2561	0.855809	0.583912	1.09456	0.425863	1.20836
Knott's (1 mL)	69	TBS (20 µL)	59.0782	40.3439	75.5018	29.4389	83.3212	0.856206	0.584694	1.09423	0.426651	1.20755
Knott's (1 mL)	69.1	TBS (20 µL)	59.1913	40.4566	75.5882	29.5362	83.3861	0.856604	0.585479	1.0939	0.427442	1.20675
Knott's (1 mL)	69.2	TBS (20 µL)	59.3045	40.5696	75.6746	29.6339	83.4509	0.857001	0.586265	1.09356	0.428235	1.20594
Knott's (1 mL)	69.3	TBS (20 µL)	59.4178	40.6828	75.761	29.7319	83.5157	0.857399	0.587054	1.09323	0.429032	1.20513
Knott's (1 mL)	69.4	TBS (20 µL)	59.5312	40.7964	75.8473	29.8303	83.5803	0.857798	0.587844	1.0929	0.429831	1.20433
Knott's (1 mL)	69.5	TBS (20 µL)	59.6447	40.9103	75.9335	29.929	83.6449	0.858197	0.588637	1.09257	0.430633	1.20352
Knott's (1 mL)	69.6	TBS (20 µL)	59.7583	41.0245	76.0197	30.0281	83.7094	0.858596	0.589432	1.09224	0.431439	1.20272
Knott's (1 mL)	69.7	TBS (20 µL)	59.872	41.139	76.1058	30.1276	83.7738	0.858995	0.590229	1.09191	0.432247	1.20192
Knott's (1 mL)	69.8	TBS (20 µL)	59.9858	41.2538	76.1919	30.2275	83.8381	0.859395	0.591029	1.09157	0.433059	1.20112
Knott's (1 mL)	69.9	TBS (20 µL)	60.0997	41.3689	76.2779	30.3277	83.9024	0.859796	0.59183	1.09124	0.433873	1.20032
Knott's (1 mL)	70	TBS (20 µL)	60.2137	41.4844	76.3639	30.4284	83.9665	0.860196	0.592634	1.09091	0.434691	1.19952
Knott's (1 mL)	70.1	TBS (20 µL)	60.3279	41.6001	76.4498	30.5294	84.0306	0.860597	0.59344	1.09058	0.435511	1.19872
Knott's (1 mL)	70.2	TBS (20 µL)	60.4421	41.7162	76.5357	30.6307	84.0946	0.860999	0.594248	1.09025	0.436335	1.19793
Knott's (1 mL)	70.3	TBS (20 µL)	60.5565	41.8326	76.6215	30.7325	84.1585	0.861401	0.595058	1.08992	0.437162	1.19713
Knott's (1 mL)	70.4	TBS (20 µL)	60.6709	41.9493	76.7073	30.8346	84.2223	0.861803	0.59587	1.08959	0.437992	1.19634
Knott's (1 mL)	70.5	TBS (20 µL)	60.7855	42.0663	76.793	30.9372	84.286	0.862205	0.596685	1.08926	0.438825	1.19555
Knott's (1 mL)	70.6	TBS (20 µL)	60.9001	42.1836	76.8787	31.0401	84.3497	0.862608	0.597502	1.08893	0.439662	1.19475
Knott's (1 mL)	70.7	TBS (20 µL)	61.0149	42.3013	76.9643	31.1434	84.4132	0.863011	0.598321	1.0886	0.440501	1.19396
Knott's (1 mL)	70.8	TBS (20 µL)	61.1298	42.4193	77.0498	31.2472	84.4767	0.863415	0.599142	1.08827	0.441344	1.19317
Knott's (1 mL)	70.9	TBS (20 µL)	61.2448	42.5376	77.1353	31.3513	84.5401	0.863819	0.599966	1.08795	0.44219	1.19238
Knott's (1 mL)	71	TBS (20 µL)	61.3599	42.6562	77.2208	31.4558	84.6034	0.864224	0.600792	1.08762	0.443039	1.1916
Knott's (1 mL)	71.1	TBS (20 µL)	61.4751	42.7752	77.3062	31.5607	84.6666	0.864628	0.60162	1.08729	0.443892	1.19081
Knott's (1 mL)	71.2	TBS (20 µL)	61.5904	42.8945	77.3916	31.666	84.7297	0.865034	0.602451	1.08696	0.444748	1.19002
Knott's (1 mL)	71.3	TBS (20 µL)	61.7058	43.0141	77.4769	31.7718	84.7928	0.865439	0.603283	1.08663	0.445607	1.18924
Knott's (1 mL)	71.4	TBS (20 µL)	61.8213	43.1341	77.5621	31.8779	84.8558	0.865845	0.604118	1.0863	0.446469	1.18846
Knott's (1 mL)	71.5	TBS (20 µL)	61.937	43.2543	77.6473	31.9844	84.9187	0.866251	0.604956	1.08598	0.447335	1.18767
Knott's (1 mL)	71.6	TBS (20 µL)	62.0527	43.375	77.7325	32.0914	84.9815	0.866658	0.605795	1.08565	0.448204	1.18689
Knott's (1 mL)	71.7	TBS (20 µL)	62.1686	43.4959	77.8176	32.1988	85.0442	0.867065	0.606638	1.08532	0.449077	1.18611
Knott's (1 mL)	71.8	TBS (20 µL)	62.2845	43.6172	77.9026	32.3066	85.1068	0.867473	0.607482	1.08499	0.449952	1.18533
Knott's (1 mL)	71.9	TBS (20 µL)	62.4006	43.7388	77.9876	32.4148	85.1694	0.867881	0.608329	1.08467	0.450832	1.18455
Knott's (1 mL)	72	TBS (20 µL)	62.5168	43.8608	78.0725	32.5235	85.2319	0.868289	0.609178	1.08434	0.451715	1.18378
Knott's (1 mL)	72.1	TBS (20 µL)	62.6331	43.9831	78.1574	32.6325	85.2943	0.868698	0.610029	1.08401	0.452601	1.183
Knott's (1 mL)	72.2	TBS (20 µL)	62.7495	44.1058	78.2423	32.742	85.3566	0.869107	0.610883	1.08369	0.453491	1.18222
Knott's (1 mL)	72.3	TBS (20 µL)	62.866	44.2288	78.3271	32.852	85.4188	0.869516	0.611739	1.08336	0.454384	1.18145
Knott's (1 mL)	72.4	TBS (20 µL)	62.9826	44.3521	78.4118	32.9623	85.481	0.869926	0.612598	1.08304	0.455281	1.18068
Knott's (1 mL)	72.5	TBS (20 µL)	63.0994	44.4758	78.4965	33.0731	85.543	0.870336	0.613459	1.08271	0.456181	1.1799
Knott's (1 mL)	72.6	TBS (20 µL)	63.2162	44.5998	78.5811	33.1844	85.605	0.870746	0.614323	1.08238	0.457085	1.17913
Knott's (1 mL)	72.7	TBS (20 µL)	63.3331	44.7242	78.6657	33.296	85.6669	0.871157	0.615188	1.08206	0.457992	1.17836
Knott's (1 mL)	72.8	TBS (20 µL)	63.4502	44.8489	78.7502	33.4082	85.7287	0.871569	0.616057	1.08173	0.458904	1.17759
Knott's (1 mL)	72.9	TBS (20 µL)	63.5674	44.974	78.8347	33.5207	85.7905	0.87198	0.616928	1.08141	0.459818	1.17682
Knott's (1 mL)	73	TBS (20 µL)	63.6847	45.0995	78.9192	33.6338	85.8522	0.872393	0.617801	1.08108	0.460737	1.17606
Knott's (1 mL)	73.1	TBS (20 µL)	63.8021	45.2253	79.0035	33.7472	85.9137	0.872805	0.618677	1.08076	0.461659	1.17529
Knott's (1 mL)	73.2	TBS (20 µL)	63.9196	45.3514	79.0879	33.8612	85.9752	0.873218	0.619555	1.08044	0.462584	1.17453
Knott's (1 mL)	73.3	TBS (20 µL)	64.0372	45.4779	79.1722	33.9756	86.0367	0.873631	0.620436	1.08011	0.463514	1.17376
Knott's (1 mL)	73.4	TBS (20 µL)	64.1549	45.6048	79.2564	34.0904	86.098	0.874045	0.621319	1.07979	0.464447	1.173
Knott's (1 mL)	73.5	TBS (20 µL)	64.2727	45.7321	79.3406	34.2057	86.1593	0.874459	0.622205	1.07946	0.465384	1.17224
Knott's (1 mL)	73.6	TBS (20 µL)	64.3907	45.8597	79.4247	34.3215	86.2205	0.874874	0.623093	1.07914	0.466325	1.17147
Knott's (1 mL)	73.7	TBS (20 µL)	64.5088	45.9876	79.5088	34.4378	86.2816	0.875288	0.623984	1.07882	0.467269	1.17071
Knott's (1 mL)	73.8	TBS (20 µL)	64.6269	46.1159	79.5928	34.5545	86.3426	0.875704	0.624877	1.07849	0.468218	1.16995
Knott's (1 mL)	73.9	TBS (20 µL)	64.7452	46.2446	79.6768	34.6717	86.4035	0.876119	0.625773	1.07817	0.46917	1.1692
Knott's (1 mL)	74	TBS (20 µL)	64.8636	46.3737	79.7607	34.7893	86.4644	0.876535	0.626672	1.07785	0.470126	1.16844
Knott's (1 mL)	74.1	TBS (20 µL)	64.9821	46.5032	79.8446	34.9075	86.5252	0.876952	0.627573	1.07752	0.471086	1.16768
Knott's (1 mL)	74.2	TBS (20 µL)	65.1007	46.633	79.9284	35.0261	86.5859	0.877369	0.628477	1.0772	0.47205	1.16693
Knott's (1 mL)	74.3	TBS (20 µL)	65.2195	46.7632	80.0122	35.1453	86.6465	0.877786	0.629383	1.07688	0.473018	1.16617
Knott's (1 mL)	74.4	TBS (20 µL)	65.3383	46.8937	80.0959	35.2649	86.7071	0.878203	0.630292	1.07656	0.47399	1.16542
Knott's (1 mL)	74.5	TBS (20 µL)	65.4573	47.0247	80.1796	35.385	86.7676	0.878621	0.631203	1.07624	0.474966	1.16467
Knott's (1 mL)	74.6	TBS (20 µL)	65.5764	47.156	80.2632	35.5056	86.828	0.87904	0.632118	1.07591	0.475946	1.16391
Knott's (1 mL)	74.7	TBS (20 µL)	65.6956	47.2877	80.3468	35.6267	86.8883	0.879459	0.633035	1.07559	0.47693	1.16316
Knott's (1 mL)	74.8	TBS (20 µL)	65.8149	47.4198	80.4303	35.7483	86.9485	0.879878	0.633954	1.07527	0.477918	1.16241
Knott's (1 mL)	74.9	TBS (20 µL)	65.9343	47.5522	80.5138	35.8704	87.0087	0.880297	0.634876	1.07495	0.47891	1.16166
Knott's (1 mL)	75	TBS (20 µL)	66.0538	47.6851	80.5972	35.993	87.0688	0.880718	0.635801	1.07463	0.479907	1.16092
Knott's (1 mL)	75.1	TBS (20 µL)	66.1735	47.8183	80.6806	36.1161	87.1288	0.881138	0.636729	1.07431	0.480907	1.16017
Knott's (1 mL)	75.2	TBS (20 µL)	66.2932	47.952	80.7639	36.2398	87.1887	0.881559	0.637659	1.07399	0.481912	1.15942
Knott's (1 mL)	75.3	TBS (20 µL)	66.4131	48.086	80.8472	36.3639	87.2486	0.88198	0.638592	1.07367	0.482921	1.15868
Knott's (1 mL)	75.4	TBS (20 µL)	66.5331	48.2204	80.9305	36.4886	87.3084	0.882402	0.639528	1.07335	0.483934	1.15794
Knott's (1 mL)	75.5	TBS (20 µL)	66.6532	48.3552	81.0136	36.6138	87.3681	0.882824	0.640466	1.07303	0.484951	1.15719
Knott's (1 mL)	75.6	TBS (20 µL)	66.7734	48.4904	81.0968	36.7395	87.4277	0.883246	0.641408	1.07271	0.485973	1.15645
Knott's (1 mL)	75.7	TBS (20 µL)	66.8937	48.626	81.1798	36.8658	87.4872	0.883669	0.642352	1.07239	0.486999	1.15571
Knott's (1 mL)	75.8	TBS (20 µL)	67.0142	48.762	81.2629	36.9926	87.5467	0.884092	0.643298	1.07207	0.488029	1.15497
Knott's (1 mL)	75.9	TBS (20 µL)	67.1347	48.8984	81.3459	37.1199	87.6061	0.884516	0.644248	1.07175	0.489064	1.15423
Knott's (1 mL)	76	TBS (20 µL)	67.2554	49.0352	81.4288	37.2478	87.6654	0.88494	0.6452	1.07143	0.490103	1.15349
Knott's (1 mL)	76.1	TBS (20 µL)	67.3762	49.1724	81.5117	37.3762	87.7247	0.885364	0.646156	1.07111	0.491146	1.15276
Knott's (1 mL)	76.2	TBS (20 µL)	67.4971	49.3101	81.5945	37.5052	87.7838	0.885789	0.647114	1.07079	0.492194	1.15202
Knott's (1 mL)	76.3	TBS (20 µL)	67.6182	49.4481	81.6773	37.6347	87.8429	0.886214	0.648075	1.07048	0.493246	1.15128
Knott's (1 mL)	76.4	TBS (20 µL)	67.7393	49.5865	81.76	37.7648	87.902	0.88664	0.649038	1.07016	0.494303	1.15055
Knott's (1 mL)	76.5	TBS (20 µL)	67.8606	49.7254	81.8427	37.8954	87.9609	0.887066	0.650005	1.06984	0.495365	1.14982
Knott's (1 mL)	76.6	TBS (20 µL)	67.9819	49.8647	81.9253	38.0266	88.0198	0.887493	0.650975	1.06952	0.496431	1.14908
Knott's (1 mL)	76.7	TBS (20 µL)	68.1034	50.0043	82.0079	38.1584	88.0786	0.88792	0.651947	1.0692	0.497502	1.14835
Knott's (1 mL)	76.8	TBS (20 µL)	68.225	50.1444	82.0905	38.2907	88.1373	0.888347	0.652922	1.06889	0.498577	1.14762
Knott's (1 mL)	76.9	TBS (20 µL)	68.3468	50.285	82.173	38.4236	88.1959	0.888775	0.653901	1.06857	0.499657	1.14689
Knott's (1 mL)	77	TBS (20 µL)	68.4686	50.4259	82.2554	38.5571	88.2545	0.889203	0.654882	1.06825	0.500741	1.14616
Knott's (1 mL)	77.1	TBS (20 µL)	68.5906	50.5673	82.3378	38.6911	88.313	0.889631	0.655866	1.06794	0.501831	1.14543
Knott's (1 mL)	77.2	TBS (20 µL)	68.7127	50.709	82.4201	38.8258	88.3714	0.89006	0.656853	1.06762	0.502925	1.14471
Knott's (1 mL)	77.3	TBS (20 µL)	68.8349	50.8513	82.5024	38.961	88.4297	0.89049	0.657843	1.0673	0.504024	1.14398
Knott's (1 mL)	77.4	TBS (20 µL)	68.9572	50.9939	82.5847	39.0968	88.488	0.89092	0.658836	1.06699	0.505127	1.14326
Knott's (1 mL)	77.5	TBS (20 µL)	69.0796	51.137	82.6669	39.2333	88.5462	0.89135	0.659832	1.06667	0.506236	1.14253
Knott's (1 mL)	77.6	TBS (20 µL)	69.2022	51.2805	82.749	39.3703	88.6043	0.89178	0.660831	1.06635	0.507349	1.14181
Knott's (1 mL)	77.7	TBS (20 µL)	69.3248	51.4245	82.8311	39.5079	88.6624	0.892211	0.661833	1.06604	0.508467	1.14109
Knott's (1 mL)	77.8	TBS (20 µL)	69.4476	51.5688	82.9132	39.6461	88.7204	0.892643	0.662839	1.06572	0.509591	1.14036
Knott's (1 mL)	77.9	TBS (20 µL)	69.5705	51.7137	82.9952	39.785	88.7783	0.893075	0.663847	1.06541	0.510719	1.13964
Knott's (1 mL)	78	TBS (20 µL)	69.6936	51.8589	83.0771	39.9245	88.8361	0.893507	0.664858	1.06509	0.511852	1.13892
Knott's (1 mL)	78.1	TBS (20 µL)	69.8167	52.0046	83.159	40.0645	88.8939	0.89394	0.665872	1.06478	0.51299	1.13821
Knott's (1 mL)	78.2	TBS (20 µL)	69.94	52.1508	83.2409	40.2052	88.9515	0.894373	0.66689	1.06446	0.514134	1.13749
Knott's (1 mL)	78.3	TBS (20 µL)	70.0633	52.2974	83.3227	40.3466	89.0092	0.894806	0.66791	1.06415	0.515282	1.13677
Knott's (1 mL)	78.4	TBS (20 µL)	70.1869	52.4444	83.4045	40.4885	89.0667	0.89524	0.668934	1.06383	0.516436	1.13605
Knott's (1 mL)	78.5	TBS (20 µL)	70.3105	52.5919	83.4862	40.6312	89.1242	0.895675	0.669961	1.06352	0.517594	1.13534
Knott's (1 mL)	78.6	TBS (20 µL)	70.4342	52.7399	83.5678	40.7744	89.1816	0.89611	0.670991	1.0632	0.518758	1.13463
Knott's (1 mL)	78.7	TBS (20 µL)	70.5581	52.8883	83.6494	40.9183	89.2389	0.896545	0.672024	1.06289	0.519928	1.13391
Knott's (1 mL)	78.8	TBS (20 µL)	70.6821	53.0372	83.731	41.0628	89.2961	0.896981	0.673061	1.06258	0.521102	1.1332
Knott's (1 mL)	78.9	TBS (20 µL)	70.8062	53.1865	83.8125	41.208	89.3533	0.897417	0.6741	1.06226	0.522282	1.13249
Knott's (1 mL)	79	TBS (20 µL)	70.9304	53.3363	83.894	41.3539	89.4104	0.897853	0.675143	1.06195	0.523467	1.13178
Knott's (1 mL)	79.1	TBS (20 µL)	71.0548	53.4865	83.9754	41.5004	89.4675	0.89829	0.676189	1.06164	0.524658	1.13107
Knott's (1 mL)	79.2	TBS (20 µL)	71.1792	53.6373	84.0568	41.6476	89.5244	0.898728	0.677238	1.06132	0.525854	1.13036
Knott's (1 mL)	79.3	TBS (20 µL)	71.3038	53.7885	84.1381	41.7955	89.5813	0.899165	0.678291	1.06101	0.527055	1.12965
Knott's (1 mL)	79.4	TBS (20 µL)	71.4285	53.9401	84.2194	41.944	89.6381	0.899604	0.679347	1.0607	0.528262	1.12894
Knott's (1 mL)	79.5	TBS (20 µL)	71.5534	54.0923	84.3006	42.0932	89.6949	0.900042	0.680406	1.06039	0.529474	1.12824
Knott's (1 mL)	79.6	TBS (20 µL)	71.6783	54.2449	84.3818	42.2431	89.7516	0.900481	0.681468	1.06007	0.530692	1.12753
Knott's (1 mL)	79.7	TBS (20 µL)	71.8034	54.3979	84.463	42.3937	89.8082	0.900921	0.682534	1.05976	0.531916	1.12683
Knott's (1 mL)	79.8	TBS (20 µL)	71.9286	54.5515	84.544	42.545	89.8647	0.901361	0.683603	1.05945	0.533146	1.12612
Knott's (1 mL)	79.9	TBS (20 µL)	72.0539	54.7056	84.6251	42.697	89.9212	0.901801	0.684675	1.05914	0.534381	1.12542
Knott's (1 mL)	80	TBS (20 µL)	72.1793	54.8601	84.7061	42.8497	89.9776	0.902242	0.685751	1.05883	0.535621	1.12472

## Sheet: TBS (more uL) to TBS20
sens_diag_tech	p.sens_diag_tech	ref_diag_tech	p.tbs	p.tbs.lo	p.tbs.hi	p.tbs.pred.lo	p.tbs.pred.hi	RR	RR.lo	RR.hi	RR.pred.lo	RR.pred.hi
TBS (≥40 µL)	0	TBS (20 µL)	0	0	0	0	0	0	0	0	0	0
TBS (≥40 µL)	0.1	TBS (20 µL)	0.0731513	0.0435222	0.122926	0.0240793	0.222007	0.731513	0.435222	1.22926	0.240793	2.22007
TBS (≥40 µL)	0.2	TBS (20 µL)	0.146342	0.0870937	0.245797	0.0481951	0.443473	0.73171	0.435468	1.22898	0.240976	2.21736
TBS (≥40 µL)	0.3	TBS (20 µL)	0.219572	0.130714	0.36861	0.0723477	0.664398	0.731906	0.435715	1.2287	0.241159	2.21466
TBS (≥40 µL)	0.4	TBS (20 µL)	0.292841	0.174385	0.491368	0.0965371	0.884787	0.732103	0.435962	1.22842	0.241343	2.21197
TBS (≥40 µL)	0.5	TBS (20 µL)	0.36615	0.218104	0.614069	0.120763	1.10464	0.7323	0.436209	1.22814	0.241527	2.20928
TBS (≥40 µL)	0.6	TBS (20 µL)	0.439498	0.261874	0.736714	0.145027	1.32396	0.732497	0.436456	1.22786	0.241711	2.2066
TBS (≥40 µL)	0.7	TBS (20 µL)	0.512886	0.305692	0.859302	0.169327	1.54274	0.732694	0.436703	1.22757	0.241896	2.20392
TBS (≥40 µL)	0.8	TBS (20 µL)	0.586313	0.349561	0.981835	0.193664	1.761	0.732892	0.436951	1.22729	0.24208	2.20125
TBS (≥40 µL)	0.9	TBS (20 µL)	0.65978	0.39348	1.10431	0.218039	1.97873	0.733089	0.437199	1.22701	0.242265	2.19859
TBS (≥40 µL)	1	TBS (20 µL)	0.733287	0.437448	1.22673	0.242451	2.19593	0.733287	0.437448	1.22673	0.242451	2.19593
TBS (≥40 µL)	1.1	TBS (20 µL)	0.806833	0.481466	1.3491	0.2669	2.41261	0.733484	0.437697	1.22645	0.242636	2.19328
TBS (≥40 µL)	1.2	TBS (20 µL)	0.880418	0.525535	1.4714	0.291387	2.62877	0.733682	0.437946	1.22617	0.242822	2.19064
TBS (≥40 µL)	1.3	TBS (20 µL)	0.954044	0.569653	1.59366	0.315911	2.84441	0.73388	0.438195	1.22589	0.243009	2.188
TBS (≥40 µL)	1.4	TBS (20 µL)	1.02771	0.613822	1.71585	0.340473	3.05952	0.734078	0.438444	1.22561	0.243195	2.18537
TBS (≥40 µL)	1.5	TBS (20 µL)	1.10141	0.658041	1.83799	0.365073	3.27413	0.734276	0.438694	1.22533	0.243382	2.18275
TBS (≥40 µL)	1.6	TBS (20 µL)	1.17516	0.702311	1.96008	0.389711	3.48821	0.734474	0.438944	1.22505	0.243569	2.18013
TBS (≥40 µL)	1.7	TBS (20 µL)	1.24894	0.746631	2.0821	0.414386	3.70179	0.734672	0.439195	1.22477	0.243756	2.17752
TBS (≥40 µL)	1.8	TBS (20 µL)	1.32277	0.791002	2.20408	0.439099	3.91485	0.73487	0.439446	1.22449	0.243944	2.17492
TBS (≥40 µL)	1.9	TBS (20 µL)	1.39663	0.835423	2.32599	0.463851	4.1274	0.735069	0.439697	1.22421	0.244132	2.17232
TBS (≥40 µL)	2	TBS (20 µL)	1.47054	0.879896	2.44786	0.488641	4.33945	0.735268	0.439948	1.22393	0.24432	2.16972
TBS (≥40 µL)	2.1	TBS (20 µL)	1.54448	0.924419	2.56966	0.513469	4.55099	0.735466	0.440199	1.22365	0.244509	2.16714
TBS (≥40 µL)	2.2	TBS (20 µL)	1.61846	0.968993	2.69141	0.538335	4.76202	0.735665	0.440451	1.22337	0.244698	2.16456
TBS (≥40 µL)	2.3	TBS (20 µL)	1.69249	1.01362	2.81311	0.56324	4.97256	0.735864	0.440703	1.22309	0.244887	2.16198
TBS (≥40 µL)	2.4	TBS (20 µL)	1.76655	1.05829	2.93474	0.588183	5.18259	0.736063	0.440956	1.22281	0.245076	2.15941
TBS (≥40 µL)	2.5	TBS (20 µL)	1.84065	1.10302	3.05633	0.613165	5.39213	0.736262	0.441209	1.22253	0.245266	2.15685
TBS (≥40 µL)	2.6	TBS (20 µL)	1.9148	1.1478	3.17786	0.638186	5.60117	0.736461	0.441462	1.22225	0.245456	2.1543
TBS (≥40 µL)	2.7	TBS (20 µL)	1.98898	1.19263	3.29933	0.663245	5.80971	0.73666	0.441715	1.22197	0.245646	2.15175
TBS (≥40 µL)	2.8	TBS (20 µL)	2.06321	1.23751	3.42075	0.688343	6.01776	0.73686	0.441968	1.22169	0.245837	2.1492
TBS (≥40 µL)	2.9	TBS (20 µL)	2.13747	1.28244	3.54211	0.713481	6.22532	0.737059	0.442222	1.22142	0.246028	2.14666
TBS (≥40 µL)	3	TBS (20 µL)	2.21178	1.32743	3.66341	0.738657	6.43239	0.737259	0.442477	1.22114	0.246219	2.14413
TBS (≥40 µL)	3.1	TBS (20 µL)	2.28612	1.37247	3.78466	0.763872	6.63898	0.737459	0.442731	1.22086	0.24641	2.14161
TBS (≥40 µL)	3.2	TBS (20 µL)	2.36051	1.41755	3.90586	0.789127	6.84507	0.737659	0.442986	1.22058	0.246602	2.13909
TBS (≥40 µL)	3.3	TBS (20 µL)	2.43493	1.46269	4.027	0.814421	7.05068	0.737859	0.443241	1.2203	0.246794	2.13657
TBS (≥40 µL)	3.4	TBS (20 µL)	2.5094	1.50789	4.14809	0.839755	7.25581	0.738059	0.443496	1.22003	0.246987	2.13406
TBS (≥40 µL)	3.5	TBS (20 µL)	2.58391	1.55313	4.26912	0.865128	7.46046	0.738259	0.443752	1.21975	0.247179	2.13156
TBS (≥40 µL)	3.6	TBS (20 µL)	2.65845	1.59843	4.39009	0.89054	7.66463	0.738459	0.444008	1.21947	0.247372	2.12906
TBS (≥40 µL)	3.7	TBS (20 µL)	2.73304	1.64378	4.51101	0.915993	7.86832	0.73866	0.444264	1.21919	0.247566	2.12657
TBS (≥40 µL)	3.8	TBS (20 µL)	2.80767	1.68918	4.63188	0.941485	8.07153	0.73886	0.44452	1.21891	0.247759	2.12409
TBS (≥40 µL)	3.9	TBS (20 µL)	2.88234	1.73463	4.75269	0.967017	8.27428	0.739061	0.444777	1.21864	0.247953	2.12161
TBS (≥40 µL)	4	TBS (20 µL)	2.95705	1.78014	4.87344	0.992589	8.47654	0.739262	0.445034	1.21836	0.248147	2.11914
TBS (≥40 µL)	4.1	TBS (20 µL)	3.0318	1.8257	4.99414	1.0182	8.67834	0.739462	0.445292	1.21808	0.248342	2.11667
TBS (≥40 µL)	4.2	TBS (20 µL)	3.10659	1.87131	5.11479	1.04385	8.87967	0.739663	0.44555	1.21781	0.248537	2.11421
TBS (≥40 µL)	4.3	TBS (20 µL)	3.18142	1.91697	5.23538	1.06955	9.08053	0.739864	0.445808	1.21753	0.248732	2.11175
TBS (≥40 µL)	4.4	TBS (20 µL)	3.25629	1.96269	5.35591	1.09528	9.28092	0.740066	0.446066	1.21725	0.248927	2.1093
TBS (≥40 µL)	4.5	TBS (20 µL)	3.3312	2.00846	5.47639	1.12105	9.48085	0.740267	0.446325	1.21698	0.249123	2.10686
TBS (≥40 µL)	4.6	TBS (20 µL)	3.40615	2.05428	5.59682	1.14687	9.68031	0.740468	0.446583	1.2167	0.249319	2.10442
TBS (≥40 µL)	4.7	TBS (20 µL)	3.48115	2.10016	5.71719	1.17272	9.87932	0.74067	0.446843	1.21642	0.249515	2.10198
TBS (≥40 µL)	4.8	TBS (20 µL)	3.55618	2.14609	5.83751	1.19862	10.0779	0.740871	0.447102	1.21615	0.249712	2.09955
TBS (≥40 µL)	4.9	TBS (20 µL)	3.63126	2.19207	5.95777	1.22455	10.276	0.741073	0.447362	1.21587	0.249909	2.09713
TBS (≥40 µL)	5	TBS (20 µL)	3.70637	2.23811	6.07798	1.25053	10.4736	0.741275	0.447622	1.2156	0.250106	2.09472
TBS (≥40 µL)	5.1	TBS (20 µL)	3.78153	2.2842	6.19813	1.27655	10.6708	0.741477	0.447883	1.21532	0.250304	2.09231
TBS (≥40 µL)	5.2	TBS (20 µL)	3.85673	2.33034	6.31823	1.30261	10.8675	0.741679	0.448143	1.21504	0.250502	2.0899
TBS (≥40 µL)	5.3	TBS (20 µL)	3.93197	2.37654	6.43827	1.32871	11.0637	0.741881	0.448404	1.21477	0.2507	2.0875
TBS (≥40 µL)	5.4	TBS (20 µL)	4.00725	2.42279	6.55826	1.35485	11.2596	0.742083	0.448666	1.21449	0.250898	2.08511
TBS (≥40 µL)	5.5	TBS (20 µL)	4.08257	2.4691	6.6782	1.38103	11.4549	0.742286	0.448927	1.21422	0.251097	2.08272
TBS (≥40 µL)	5.6	TBS (20 µL)	4.15793	2.51546	6.79808	1.40726	11.6499	0.742488	0.449189	1.21394	0.251296	2.08033
TBS (≥40 µL)	5.7	TBS (20 µL)	4.23334	2.56187	6.9179	1.43353	11.8443	0.742691	0.449451	1.21367	0.251496	2.07795
TBS (≥40 µL)	5.8	TBS (20 µL)	4.30878	2.60834	7.03767	1.45983	12.0384	0.742893	0.449714	1.21339	0.251696	2.07558
TBS (≥40 µL)	5.9	TBS (20 µL)	4.38427	2.65486	7.15739	1.48618	12.232	0.743096	0.449977	1.21312	0.251896	2.07321
TBS (≥40 µL)	6	TBS (20 µL)	4.45979	2.70144	7.27706	1.51258	12.4251	0.743299	0.45024	1.21284	0.252096	2.07085
TBS (≥40 µL)	6.1	TBS (20 µL)	4.53536	2.74807	7.39667	1.53901	12.6178	0.743502	0.450503	1.21257	0.252297	2.0685
TBS (≥40 µL)	6.2	TBS (20 µL)	4.61097	2.79476	7.51622	1.56549	12.8101	0.743705	0.450767	1.21229	0.252498	2.06615
TBS (≥40 µL)	6.3	TBS (20 µL)	4.68662	2.8415	7.63572	1.592	13.0019	0.743909	0.451031	1.21202	0.252699	2.0638
TBS (≥40 µL)	6.4	TBS (20 µL)	4.76232	2.88829	7.75517	1.61857	13.1933	0.744112	0.451296	1.21175	0.252901	2.06146
TBS (≥40 µL)	6.5	TBS (20 µL)	4.83805	2.93514	7.87456	1.64517	13.3843	0.744315	0.45156	1.21147	0.253103	2.05912
TBS (≥40 µL)	6.6	TBS (20 µL)	4.91383	2.98205	7.9939	1.67181	13.5748	0.744519	0.451826	1.2112	0.253305	2.05679
TBS (≥40 µL)	6.7	TBS (20 µL)	4.98964	3.02901	8.11319	1.6985	13.7649	0.744723	0.452091	1.21092	0.253508	2.05447
TBS (≥40 µL)	6.8	TBS (20 µL)	5.0655	3.07602	8.23242	1.72523	13.9546	0.744927	0.452357	1.21065	0.253711	2.05215
TBS (≥40 µL)	6.9	TBS (20 µL)	5.1414	3.12309	8.3516	1.75201	14.1439	0.745131	0.452622	1.21038	0.253914	2.04984
TBS (≥40 µL)	7	TBS (20 µL)	5.21734	3.17022	8.47072	1.77883	14.3327	0.745335	0.452889	1.2101	0.254118	2.04753
TBS (≥40 µL)	7.1	TBS (20 µL)	5.29332	3.2174	8.58979	1.80569	14.5211	0.745539	0.453155	1.20983	0.254322	2.04522
TBS (≥40 µL)	7.2	TBS (20 µL)	5.36935	3.26464	8.7088	1.83259	14.7091	0.745743	0.453422	1.20956	0.254526	2.04293
TBS (≥40 µL)	7.3	TBS (20 µL)	5.44542	3.31193	8.82777	1.85953	14.8966	0.745947	0.453689	1.20928	0.254731	2.04063
TBS (≥40 µL)	7.4	TBS (20 µL)	5.52152	3.35928	8.94668	1.88652	15.0837	0.746152	0.453957	1.20901	0.254936	2.03834
TBS (≥40 µL)	7.5	TBS (20 µL)	5.59767	3.40669	9.06553	1.91356	15.2705	0.746356	0.454225	1.20874	0.255141	2.03606
TBS (≥40 µL)	7.6	TBS (20 µL)	5.67386	3.45415	9.18433	1.94063	15.4567	0.746561	0.454493	1.20846	0.255347	2.03378
TBS (≥40 µL)	7.7	TBS (20 µL)	5.7501	3.50166	9.30308	1.96776	15.6426	0.746766	0.454761	1.20819	0.255553	2.03151
TBS (≥40 µL)	7.8	TBS (20 µL)	5.82637	3.54924	9.42177	1.99492	15.8281	0.746971	0.45503	1.20792	0.255759	2.02924
TBS (≥40 µL)	7.9	TBS (20 µL)	5.90269	3.59687	9.54041	2.02213	16.0131	0.747176	0.455299	1.20765	0.255966	2.02698
TBS (≥40 µL)	8	TBS (20 µL)	5.97905	3.64455	9.659	2.04938	16.1978	0.747381	0.455569	1.20738	0.256172	2.02472
TBS (≥40 µL)	8.1	TBS (20 µL)	6.05545	3.69229	9.77753	2.07668	16.382	0.747586	0.455839	1.2071	0.25638	2.02247
TBS (≥40 µL)	8.2	TBS (20 µL)	6.13189	3.74009	9.89601	2.10402	16.5658	0.747792	0.456109	1.20683	0.256587	2.02022
TBS (≥40 µL)	8.3	TBS (20 µL)	6.20838	3.78795	10.0144	2.1314	16.7492	0.747997	0.456379	1.20656	0.256795	2.01798
TBS (≥40 µL)	8.4	TBS (20 µL)	6.2849	3.83586	10.1328	2.15883	16.9322	0.748203	0.45665	1.20629	0.257004	2.01574
TBS (≥40 µL)	8.5	TBS (20 µL)	6.36147	3.88383	10.2511	2.1863	17.1148	0.748409	0.456921	1.20602	0.257212	2.01351
TBS (≥40 µL)	8.6	TBS (20 µL)	6.43808	3.93185	10.3694	2.21382	17.297	0.748615	0.457192	1.20574	0.257421	2.01128
TBS (≥40 µL)	8.7	TBS (20 µL)	6.51474	3.97994	10.4876	2.24139	17.4788	0.74882	0.457464	1.20547	0.257631	2.00906
TBS (≥40 µL)	8.8	TBS (20 µL)	6.59143	4.02808	10.6058	2.26899	17.6602	0.749027	0.457736	1.2052	0.25784	2.00684
TBS (≥40 µL)	8.9	TBS (20 µL)	6.66817	4.07627	10.7239	2.29665	17.8412	0.749233	0.458008	1.20493	0.25805	2.00463
TBS (≥40 µL)	9	TBS (20 µL)	6.74495	4.12453	10.8419	2.32434	18.0218	0.749439	0.458281	1.20466	0.258261	2.00242
TBS (≥40 µL)	9.1	TBS (20 µL)	6.82177	4.17284	10.9599	2.35209	18.202	0.749645	0.458554	1.20439	0.258471	2.00021
TBS (≥40 µL)	9.2	TBS (20 µL)	6.89864	4.22121	11.0779	2.37988	18.3817	0.749852	0.458827	1.20412	0.258682	1.99802
TBS (≥40 µL)	9.3	TBS (20 µL)	6.97554	4.26964	11.1958	2.40771	18.5611	0.750059	0.459101	1.20385	0.258894	1.99582
TBS (≥40 µL)	9.4	TBS (20 µL)	7.05249	4.31812	11.3136	2.43559	18.7402	0.750265	0.459375	1.20358	0.259105	1.99363
TBS (≥40 µL)	9.5	TBS (20 µL)	7.12949	4.36666	11.4314	2.46351	18.9188	0.750472	0.459649	1.20331	0.259317	1.99145
TBS (≥40 µL)	9.6	TBS (20 µL)	7.20652	4.41527	11.5491	2.49149	19.097	0.750679	0.459924	1.20304	0.25953	1.98927
TBS (≥40 µL)	9.7	TBS (20 µL)	7.2836	4.46393	11.6668	2.5195	19.2748	0.750886	0.460198	1.20277	0.259743	1.9871
TBS (≥40 µL)	9.8	TBS (20 µL)	7.36072	4.51264	11.7845	2.54757	19.4523	0.751093	0.460474	1.2025	0.259956	1.98493
TBS (≥40 µL)	9.9	TBS (20 µL)	7.43788	4.56142	11.902	2.57567	19.6293	0.751301	0.460749	1.20223	0.260169	1.98276
TBS (≥40 µL)	10	TBS (20 µL)	7.51508	4.61025	12.0196	2.60383	19.806	0.751508	0.461025	1.20196	0.260383	1.9806
TBS (≥40 µL)	10.1	TBS (20 µL)	7.59233	4.65915	12.137	2.63203	19.9823	0.751716	0.461302	1.20169	0.260597	1.97845
TBS (≥40 µL)	10.2	TBS (20 µL)	7.66962	4.7081	12.2545	2.66028	20.1582	0.751923	0.461578	1.20142	0.260812	1.97629
TBS (≥40 µL)	10.3	TBS (20 µL)	7.74695	4.75711	12.3718	2.68857	20.3337	0.752131	0.461855	1.20115	0.261026	1.97415
TBS (≥40 µL)	10.4	TBS (20 µL)	7.82433	4.80618	12.4891	2.71691	20.5089	0.752339	0.462132	1.20088	0.261242	1.97201
TBS (≥40 µL)	10.5	TBS (20 µL)	7.90174	4.8553	12.6064	2.7453	20.6836	0.752547	0.46241	1.20061	0.261457	1.96987
TBS (≥40 µL)	10.6	TBS (20 µL)	7.97921	4.90449	12.7236	2.77374	20.858	0.752755	0.462688	1.20034	0.261673	1.96774
TBS (≥40 µL)	10.7	TBS (20 µL)	8.05671	4.95374	12.8408	2.80222	21.032	0.752963	0.462966	1.20007	0.261889	1.96561
TBS (≥40 µL)	10.8	TBS (20 µL)	8.13426	5.00304	12.9579	2.83075	21.2056	0.753172	0.463245	1.1998	0.262106	1.96349
TBS (≥40 µL)	10.9	TBS (20 µL)	8.21185	5.05241	13.0749	2.85932	21.3789	0.75338	0.463524	1.19953	0.262323	1.96137
TBS (≥40 µL)	11	TBS (20 µL)	8.28948	5.10183	13.1919	2.88794	21.5518	0.753589	0.463803	1.19927	0.26254	1.95925
TBS (≥40 µL)	11.1	TBS (20 µL)	8.36715	5.15131	13.3089	2.91662	21.7243	0.753798	0.464082	1.199	0.262758	1.95714
TBS (≥40 µL)	11.2	TBS (20 µL)	8.44487	5.20086	13.4258	2.94533	21.8964	0.754006	0.464362	1.19873	0.262976	1.95504
TBS (≥40 µL)	11.3	TBS (20 µL)	8.52263	5.25046	13.5426	2.9741	22.0682	0.754215	0.464643	1.19846	0.263195	1.95294
TBS (≥40 µL)	11.4	TBS (20 µL)	8.60044	5.30012	13.6594	3.00291	22.2396	0.754424	0.464923	1.19819	0.263414	1.95084
TBS (≥40 µL)	11.5	TBS (20 µL)	8.67829	5.34985	13.7761	3.03178	22.4106	0.754634	0.465204	1.19792	0.263633	1.94875
TBS (≥40 µL)	11.6	TBS (20 µL)	8.75618	5.39963	13.8928	3.06069	22.5813	0.754843	0.465485	1.19766	0.263852	1.94666
TBS (≥40 µL)	11.7	TBS (20 µL)	8.83411	5.44947	14.0094	3.08964	22.7516	0.755052	0.465767	1.19739	0.264072	1.94458
TBS (≥40 µL)	11.8	TBS (20 µL)	8.91209	5.49938	14.126	3.11865	22.9215	0.755262	0.466049	1.19712	0.264292	1.9425
TBS (≥40 µL)	11.9	TBS (20 µL)	8.99011	5.54934	14.2426	3.14771	23.0911	0.755471	0.466331	1.19685	0.264513	1.94043
TBS (≥40 µL)	12	TBS (20 µL)	9.06817	5.59937	14.359	3.17681	23.2603	0.755681	0.466614	1.19659	0.264734	1.93836
TBS (≥40 µL)	12.1	TBS (20 µL)	9.14628	5.64945	14.4755	3.20596	23.4292	0.755891	0.466897	1.19632	0.264955	1.9363
TBS (≥40 µL)	12.2	TBS (20 µL)	9.22443	5.6996	14.5918	3.23516	23.5977	0.756101	0.46718	1.19605	0.265177	1.93424
TBS (≥40 µL)	12.3	TBS (20 µL)	9.30263	5.74981	14.7082	3.26441	23.7658	0.756311	0.467464	1.19578	0.265399	1.93218
TBS (≥40 µL)	12.4	TBS (20 µL)	9.38086	5.80008	14.8244	3.29371	23.9336	0.756521	0.467748	1.19552	0.265622	1.93013
TBS (≥40 µL)	12.5	TBS (20 µL)	9.45914	5.85041	14.9406	3.32306	24.101	0.756732	0.468032	1.19525	0.265845	1.92808
TBS (≥40 µL)	12.6	TBS (20 µL)	9.53747	5.9008	15.0568	3.35246	24.2681	0.756942	0.468317	1.19498	0.266068	1.92604
TBS (≥40 µL)	12.7	TBS (20 µL)	9.61584	5.95125	15.1729	3.3819	24.4348	0.757153	0.468602	1.19472	0.266292	1.924
TBS (≥40 µL)	12.8	TBS (20 µL)	9.69425	6.00176	15.289	3.4114	24.6012	0.757363	0.468888	1.19445	0.266515	1.92197
TBS (≥40 µL)	12.9	TBS (20 µL)	9.77271	6.05234	15.405	3.44094	24.7672	0.757574	0.469173	1.19419	0.26674	1.91994
TBS (≥40 µL)	13	TBS (20 µL)	9.8512	6.10297	15.5209	3.47054	24.9328	0.757785	0.469459	1.19392	0.266965	1.91791
TBS (≥40 µL)	13.1	TBS (20 µL)	9.92975	6.15367	15.6369	3.50019	25.0981	0.757996	0.469746	1.19365	0.26719	1.91589
TBS (≥40 µL)	13.2	TBS (20 µL)	10.0083	6.20443	15.7527	3.52988	25.2631	0.758207	0.470033	1.19339	0.267415	1.91387
TBS (≥40 µL)	13.3	TBS (20 µL)	10.087	6.25525	15.8685	3.55963	25.4277	0.758418	0.47032	1.19312	0.267641	1.91186
TBS (≥40 µL)	13.4	TBS (20 µL)	10.1656	6.30614	15.9843	3.58942	25.592	0.75863	0.470607	1.19286	0.267867	1.90985
TBS (≥40 µL)	13.5	TBS (20 µL)	10.2444	6.35709	16.1	3.61927	25.7559	0.758841	0.470895	1.19259	0.268094	1.90785
TBS (≥40 µL)	13.6	TBS (20 µL)	10.3231	6.4081	16.2156	3.64917	25.9195	0.759053	0.471183	1.19232	0.268321	1.90585
TBS (≥40 µL)	13.7	TBS (20 µL)	10.4019	6.45917	16.3312	3.67911	26.0827	0.759265	0.471472	1.19206	0.268549	1.90385
TBS (≥40 µL)	13.8	TBS (20 µL)	10.4808	6.5103	16.4468	3.70911	26.2456	0.759477	0.471761	1.19179	0.268776	1.90186
TBS (≥40 µL)	13.9	TBS (20 µL)	10.5597	6.5615	16.5623	3.73916	26.4082	0.759689	0.47205	1.19153	0.269005	1.89987
TBS (≥40 µL)	14	TBS (20 µL)	10.6386	6.61276	16.6777	3.76926	26.5704	0.759901	0.47234	1.19126	0.269233	1.89789
TBS (≥40 µL)	14.1	TBS (20 µL)	10.7176	6.66408	16.7931	3.79942	26.7323	0.760113	0.47263	1.191	0.269462	1.89591
TBS (≥40 µL)	14.2	TBS (20 µL)	10.7966	6.71547	16.9084	3.82962	26.8938	0.760325	0.47292	1.19073	0.269691	1.89393
TBS (≥40 µL)	14.3	TBS (20 µL)	10.8757	6.76692	17.0237	3.85987	27.055	0.760538	0.473211	1.19047	0.269921	1.89196
TBS (≥40 µL)	14.4	TBS (20 µL)	10.9548	6.81843	17.139	3.89018	27.2159	0.76075	0.473502	1.19021	0.270151	1.88999
TBS (≥40 µL)	14.5	TBS (20 µL)	11.034	6.87	17.2541	3.92054	27.3764	0.760963	0.473793	1.18994	0.270382	1.88803
TBS (≥40 µL)	14.6	TBS (20 µL)	11.1132	6.92164	17.3693	3.95095	27.5366	0.761176	0.474085	1.18968	0.270613	1.88607
TBS (≥40 µL)	14.7	TBS (20 µL)	11.1924	6.97335	17.4844	3.98141	27.6965	0.761389	0.474377	1.18941	0.270844	1.88412
TBS (≥40 µL)	14.8	TBS (20 µL)	11.2717	7.02511	17.5994	4.01192	27.8561	0.761602	0.47467	1.18915	0.271076	1.88217
TBS (≥40 µL)	14.9	TBS (20 µL)	11.351	7.07694	17.7144	4.04249	28.0153	0.761815	0.474963	1.18888	0.271308	1.88022
TBS (≥40 µL)	15	TBS (20 µL)	11.4304	7.12884	17.8293	4.07311	28.1741	0.762028	0.475256	1.18862	0.27154	1.87828
TBS (≥40 µL)	15.1	TBS (20 µL)	11.5098	7.1808	17.9442	4.10378	28.3327	0.762241	0.475549	1.18836	0.271773	1.87634
TBS (≥40 µL)	15.2	TBS (20 µL)	11.5893	7.23282	18.059	4.1345	28.4909	0.762455	0.475843	1.18809	0.272007	1.8744
TBS (≥40 µL)	15.3	TBS (20 µL)	11.6688	7.28491	18.1738	4.16528	28.6488	0.762669	0.476138	1.18783	0.27224	1.87247
TBS (≥40 µL)	15.4	TBS (20 µL)	11.7484	7.33706	18.2885	4.19611	28.8064	0.762882	0.476432	1.18757	0.272475	1.87055
TBS (≥40 µL)	15.5	TBS (20 µL)	11.828	7.38927	18.4032	4.22699	28.9636	0.763096	0.476727	1.1873	0.272709	1.86862
TBS (≥40 µL)	15.6	TBS (20 µL)	11.9076	7.44156	18.5178	4.25793	29.1206	0.76331	0.477023	1.18704	0.272944	1.8667
TBS (≥40 µL)	15.7	TBS (20 µL)	11.9873	7.4939	18.6324	4.28891	29.2772	0.763524	0.477319	1.18678	0.273179	1.86479
TBS (≥40 µL)	15.8	TBS (20 µL)	12.0671	7.54631	18.7469	4.31996	29.4335	0.763739	0.477615	1.18651	0.273415	1.86288
TBS (≥40 µL)	15.9	TBS (20 µL)	12.1469	7.59879	18.8614	4.35105	29.5894	0.763953	0.477911	1.18625	0.273651	1.86097
TBS (≥40 µL)	16	TBS (20 µL)	12.2267	7.65133	18.9758	4.3822	29.7451	0.764168	0.478208	1.18599	0.273888	1.85907
TBS (≥40 µL)	16.1	TBS (20 µL)	12.3066	7.70394	19.0902	4.41341	29.9004	0.764382	0.478505	1.18573	0.274125	1.85717
TBS (≥40 µL)	16.2	TBS (20 µL)	12.3865	7.75661	19.2045	4.44466	30.0554	0.764597	0.478803	1.18546	0.274362	1.85527
TBS (≥40 µL)	16.3	TBS (20 µL)	12.4664	7.80934	19.3188	4.47598	30.2101	0.764812	0.479101	1.1852	0.2746	1.85338
TBS (≥40 µL)	16.4	TBS (20 µL)	12.5464	7.86215	19.433	4.50734	30.3645	0.765027	0.479399	1.18494	0.274838	1.85149
TBS (≥40 µL)	16.5	TBS (20 µL)	12.6265	7.91502	19.5472	4.53876	30.5186	0.765242	0.479698	1.18468	0.275077	1.84961
TBS (≥40 µL)	16.6	TBS (20 µL)	12.7066	7.96795	19.6613	4.57024	30.6723	0.765457	0.479997	1.18442	0.275316	1.84773
TBS (≥40 µL)	16.7	TBS (20 µL)	12.7867	8.02095	19.7754	4.60177	30.8257	0.765672	0.480297	1.18415	0.275555	1.84585
TBS (≥40 µL)	16.8	TBS (20 µL)	12.8669	8.07402	19.8894	4.63335	30.9789	0.765888	0.480596	1.18389	0.275795	1.84398
TBS (≥40 µL)	16.9	TBS (20 µL)	12.9471	8.12715	20.0033	4.66499	31.1317	0.766103	0.480897	1.18363	0.276035	1.84211
TBS (≥40 µL)	17	TBS (20 µL)	13.0274	8.18035	20.1173	4.69669	31.2842	0.766319	0.481197	1.18337	0.276276	1.84025
TBS (≥40 µL)	17.1	TBS (20 µL)	13.1077	8.23362	20.2311	4.72844	31.4364	0.766535	0.481498	1.18311	0.276517	1.83839
TBS (≥40 µL)	17.2	TBS (20 µL)	13.1881	8.28695	20.3449	4.76025	31.5883	0.766751	0.481799	1.18285	0.276759	1.83653
TBS (≥40 µL)	17.3	TBS (20 µL)	13.2685	8.34035	20.4587	4.79211	31.7399	0.766967	0.482101	1.18258	0.277	1.83467
TBS (≥40 µL)	17.4	TBS (20 µL)	13.349	8.39382	20.5724	4.82403	31.8912	0.767183	0.482403	1.18232	0.277243	1.83283
TBS (≥40 µL)	17.5	TBS (20 µL)	13.4295	8.44735	20.6861	4.856	32.0421	0.767399	0.482706	1.18206	0.277486	1.83098
TBS (≥40 µL)	17.6	TBS (20 µL)	13.51	8.50095	20.7997	4.88803	32.1928	0.767616	0.483009	1.1818	0.277729	1.82914
TBS (≥40 µL)	17.7	TBS (20 µL)	13.5906	8.55462	20.9133	4.92011	32.3432	0.767832	0.483312	1.18154	0.277973	1.8273
TBS (≥40 µL)	17.8	TBS (20 µL)	13.6713	8.60836	21.0268	4.95226	32.4932	0.768049	0.483615	1.18128	0.278217	1.82546
TBS (≥40 µL)	17.9	TBS (20 µL)	13.752	8.66216	21.1403	4.98445	32.643	0.768266	0.483919	1.18102	0.278461	1.82363
TBS (≥40 µL)	18	TBS (20 µL)	13.8327	8.71603	21.2537	5.01671	32.7925	0.768483	0.484224	1.18076	0.278706	1.8218
TBS (≥40 µL)	18.1	TBS (20 µL)	13.9135	8.76997	21.367	5.04902	32.9416	0.7687	0.484529	1.1805	0.278951	1.81998
TBS (≥40 µL)	18.2	TBS (20 µL)	13.9943	8.82397	21.4804	5.08139	33.0905	0.768917	0.484834	1.18024	0.279197	1.81816
TBS (≥40 µL)	18.3	TBS (20 µL)	14.0752	8.87805	21.5936	5.11382	33.2391	0.769134	0.485139	1.17998	0.279443	1.81634
TBS (≥40 µL)	18.4	TBS (20 µL)	14.1561	8.93219	21.7068	5.1463	33.3874	0.769351	0.485445	1.17972	0.27969	1.81453
TBS (≥40 µL)	18.5	TBS (20 µL)	14.237	8.9864	21.82	5.17884	33.5353	0.769569	0.485752	1.17946	0.279937	1.81272
TBS (≥40 µL)	18.6	TBS (20 µL)	14.318	9.04068	21.9331	5.21144	33.683	0.769787	0.486058	1.1792	0.280185	1.81091
TBS (≥40 µL)	18.7	TBS (20 µL)	14.3991	9.09503	22.0462	5.24409	33.8304	0.770004	0.486365	1.17894	0.280433	1.80911
TBS (≥40 µL)	18.8	TBS (20 µL)	14.4802	9.14945	22.1592	5.27681	33.9775	0.770222	0.486673	1.17868	0.280681	1.80731
TBS (≥40 µL)	18.9	TBS (20 µL)	14.5613	9.20393	22.2722	5.30958	34.1243	0.77044	0.486981	1.17842	0.28093	1.80552
TBS (≥40 µL)	19	TBS (20 µL)	14.6425	9.25849	22.3851	5.34241	34.2708	0.770658	0.487289	1.17816	0.281179	1.80373
TBS (≥40 µL)	19.1	TBS (20 µL)	14.7237	9.31311	22.498	5.3753	34.417	0.770877	0.487598	1.1779	0.281429	1.80194
TBS (≥40 µL)	19.2	TBS (20 µL)	14.805	9.36781	22.6108	5.40824	34.563	0.771095	0.487907	1.17764	0.281679	1.80015
TBS (≥40 µL)	19.3	TBS (20 µL)	14.8864	9.42257	22.7235	5.44125	34.7086	0.771314	0.488216	1.17739	0.28193	1.79837
TBS (≥40 µL)	19.4	TBS (20 µL)	14.9677	9.4774	22.8363	5.47431	34.854	0.771532	0.488526	1.17713	0.282181	1.7966
TBS (≥40 µL)	19.5	TBS (20 µL)	15.0491	9.5323	22.9489	5.50744	34.999	0.771751	0.488836	1.17687	0.282433	1.79482
TBS (≥40 µL)	19.6	TBS (20 µL)	15.1306	9.58727	23.0616	5.54062	35.1438	0.77197	0.489147	1.17661	0.282685	1.79305
TBS (≥40 µL)	19.7	TBS (20 µL)	15.2121	9.64231	23.1741	5.57386	35.2883	0.772189	0.489458	1.17635	0.282937	1.79129
TBS (≥40 µL)	19.8	TBS (20 µL)	15.2937	9.69743	23.2866	5.60716	35.4325	0.772408	0.489769	1.17609	0.28319	1.78952
TBS (≥40 µL)	19.9	TBS (20 µL)	15.3753	9.75261	23.3991	5.64052	35.5765	0.772627	0.490081	1.17584	0.283443	1.78776
TBS (≥40 µL)	20	TBS (20 µL)	15.4569	9.80786	23.5115	5.67394	35.7201	0.772847	0.490393	1.17558	0.283697	1.78601
TBS (≥40 µL)	20.1	TBS (20 µL)	15.5386	9.86318	23.6239	5.70742	35.8635	0.773066	0.490706	1.17532	0.283951	1.78425
TBS (≥40 µL)	20.2	TBS (20 µL)	15.6204	9.91857	23.7362	5.74096	36.0066	0.773286	0.491019	1.17506	0.284206	1.7825
TBS (≥40 µL)	20.3	TBS (20 µL)	15.7022	9.97404	23.8485	5.77456	36.1494	0.773506	0.491332	1.1748	0.284461	1.78076
TBS (≥40 µL)	20.4	TBS (20 µL)	15.784	10.0296	23.9607	5.80822	36.2919	0.773725	0.491646	1.17455	0.284717	1.77901
TBS (≥40 µL)	20.5	TBS (20 µL)	15.8659	10.0852	24.0729	5.84194	36.4341	0.773945	0.49196	1.17429	0.284973	1.77727
TBS (≥40 µL)	20.6	TBS (20 µL)	15.9478	10.1409	24.185	5.87572	36.5761	0.774166	0.492274	1.17403	0.285229	1.77554
TBS (≥40 µL)	20.7	TBS (20 µL)	16.0298	10.1966	24.2971	5.90957	36.7178	0.774386	0.492589	1.17377	0.285486	1.77381
TBS (≥40 µL)	20.8	TBS (20 µL)	16.1118	10.2524	24.4091	5.94347	36.8592	0.774606	0.492905	1.17352	0.285744	1.77208
TBS (≥40 µL)	20.9	TBS (20 µL)	16.1939	10.3083	24.5211	5.97744	37.0003	0.774827	0.493221	1.17326	0.286002	1.77035
TBS (≥40 µL)	21	TBS (20 µL)	16.276	10.3643	24.6331	6.01146	37.1412	0.775047	0.493537	1.173	0.28626	1.76863
TBS (≥40 µL)	21.1	TBS (20 µL)	16.3582	10.4203	24.7449	6.04555	37.2818	0.775268	0.493853	1.17275	0.286519	1.76691
TBS (≥40 µL)	21.2	TBS (20 µL)	16.4404	10.4764	24.8568	6.0797	37.4221	0.775489	0.49417	1.17249	0.286778	1.76519
TBS (≥40 µL)	21.3	TBS (20 µL)	16.5226	10.5326	24.9686	6.11391	37.5621	0.77571	0.494488	1.17223	0.287038	1.76348
TBS (≥40 µL)	21.4	TBS (20 µL)	16.6049	10.5888	25.0803	6.14819	37.7019	0.775931	0.494806	1.17198	0.287298	1.76177
TBS (≥40 µL)	21.5	TBS (20 µL)	16.6873	10.6452	25.192	6.18252	37.8414	0.776152	0.495124	1.17172	0.287559	1.76007
TBS (≥40 µL)	21.6	TBS (20 µL)	16.7697	10.7016	25.3036	6.21692	37.9807	0.776374	0.495443	1.17146	0.28782	1.75836
TBS (≥40 µL)	21.7	TBS (20 µL)	16.8521	10.758	25.4152	6.25138	38.1196	0.776595	0.495762	1.17121	0.288082	1.75666
TBS (≥40 µL)	21.8	TBS (20 µL)	16.9346	10.8146	25.5267	6.2859	38.2583	0.776817	0.496081	1.17095	0.288344	1.75497
TBS (≥40 µL)	21.9	TBS (20 µL)	17.0171	10.8712	25.6382	6.32049	38.3967	0.777039	0.496401	1.1707	0.288607	1.75328
TBS (≥40 µL)	22	TBS (20 µL)	17.0997	10.9279	25.7497	6.35514	38.5349	0.777261	0.496721	1.17044	0.28887	1.75159
TBS (≥40 µL)	22.1	TBS (20 µL)	17.1824	10.9846	25.8611	6.38985	38.6728	0.777483	0.497042	1.17018	0.289134	1.7499
TBS (≥40 µL)	22.2	TBS (20 µL)	17.265	11.0415	25.9724	6.42463	38.8104	0.777705	0.497363	1.16993	0.289398	1.74822
TBS (≥40 µL)	22.3	TBS (20 µL)	17.3478	11.0984	26.0837	6.45947	38.9478	0.777927	0.497685	1.16967	0.289662	1.74654
TBS (≥40 µL)	22.4	TBS (20 µL)	17.4305	11.1553	26.1949	6.49437	39.0849	0.778149	0.498007	1.16942	0.289927	1.74486
TBS (≥40 µL)	22.5	TBS (20 µL)	17.5134	11.2124	26.3061	6.52934	39.2217	0.778372	0.498329	1.16916	0.290193	1.74319
TBS (≥40 µL)	22.6	TBS (20 µL)	17.5962	11.2695	26.4173	6.56437	39.3583	0.778595	0.498652	1.16891	0.290459	1.74152
TBS (≥40 µL)	22.7	TBS (20 µL)	17.6792	11.3267	26.5284	6.59947	39.4946	0.778817	0.498975	1.16865	0.290725	1.73985
TBS (≥40 µL)	22.8	TBS (20 µL)	17.7621	11.384	26.6394	6.63463	39.6307	0.77904	0.499299	1.1684	0.290992	1.73819
TBS (≥40 µL)	22.9	TBS (20 µL)	17.8451	11.4414	26.7505	6.66985	39.7665	0.779263	0.499623	1.16814	0.29126	1.73653
TBS (≥40 µL)	23	TBS (20 µL)	17.9282	11.4988	26.8614	6.70514	39.902	0.779487	0.499947	1.16789	0.291528	1.73487
TBS (≥40 µL)	23.1	TBS (20 µL)	18.0113	11.5563	26.9723	6.7405	40.0373	0.77971	0.500272	1.16763	0.291796	1.73322
TBS (≥40 µL)	23.2	TBS (20 µL)	18.0945	11.6139	27.0832	6.77592	40.1723	0.779933	0.500597	1.16738	0.292065	1.73156
TBS (≥40 µL)	23.3	TBS (20 µL)	18.1777	11.6715	27.194	6.8114	40.3071	0.780157	0.500923	1.16712	0.292335	1.72992
TBS (≥40 µL)	23.4	TBS (20 µL)	18.2609	11.7292	27.3048	6.84695	40.4416	0.78038	0.501249	1.16687	0.292605	1.72827
TBS (≥40 µL)	23.5	TBS (20 µL)	18.3442	11.787	27.4155	6.88257	40.5758	0.780604	0.501576	1.16662	0.292875	1.72663
TBS (≥40 µL)	23.6	TBS (20 µL)	18.4275	11.8449	27.5261	6.91825	40.7098	0.780828	0.501903	1.16636	0.293146	1.72499
TBS (≥40 µL)	23.7	TBS (20 µL)	18.5109	11.9029	27.6368	6.954	40.8436	0.781052	0.50223	1.16611	0.293418	1.72336
TBS (≥40 µL)	23.8	TBS (20 µL)	18.5944	11.9609	27.7473	6.98981	40.977	0.781276	0.502558	1.16585	0.29369	1.72172
TBS (≥40 µL)	23.9	TBS (20 µL)	18.6779	12.019	27.8578	7.02569	41.1103	0.781501	0.502886	1.1656	0.293962	1.7201
TBS (≥40 µL)	24	TBS (20 µL)	18.7614	12.0772	27.9683	7.06164	41.2433	0.781725	0.503215	1.16535	0.294235	1.71847
TBS (≥40 µL)	24.1	TBS (20 µL)	18.845	12.1354	28.0787	7.09766	41.376	0.78195	0.503544	1.16509	0.294509	1.71685
TBS (≥40 µL)	24.2	TBS (20 µL)	18.9286	12.1937	28.1891	7.13374	41.5085	0.782175	0.503874	1.16484	0.294783	1.71523
TBS (≥40 µL)	24.3	TBS (20 µL)	19.0123	12.2522	28.2995	7.16989	41.6407	0.782399	0.504204	1.16459	0.295057	1.71361
TBS (≥40 µL)	24.4	TBS (20 µL)	19.096	12.3106	28.4097	7.2061	41.7727	0.782624	0.504534	1.16433	0.295332	1.712
TBS (≥40 µL)	24.5	TBS (20 µL)	19.1798	12.3692	28.52	7.24239	41.9044	0.782849	0.504865	1.16408	0.295608	1.71038
TBS (≥40 µL)	24.6	TBS (20 µL)	19.2636	12.4278	28.6302	7.27874	42.0359	0.783075	0.505196	1.16383	0.295884	1.70878
TBS (≥40 µL)	24.7	TBS (20 µL)	19.3475	12.4865	28.7403	7.31516	42.1671	0.7833	0.505528	1.16357	0.29616	1.70717
TBS (≥40 µL)	24.8	TBS (20 µL)	19.4314	12.5453	28.8504	7.35165	42.2981	0.783525	0.50586	1.16332	0.296437	1.70557
TBS (≥40 µL)	24.9	TBS (20 µL)	19.5154	12.6042	28.9604	7.3882	42.4289	0.783751	0.506193	1.16307	0.296715	1.70397
TBS (≥40 µL)	25	TBS (20 µL)	19.5994	12.6632	29.0704	7.42483	42.5594	0.783977	0.506526	1.16282	0.296993	1.70238
TBS (≥40 µL)	25.1	TBS (20 µL)	19.6835	12.7222	29.1804	7.46152	42.6896	0.784203	0.50686	1.16256	0.297272	1.70078
TBS (≥40 µL)	25.2	TBS (20 µL)	19.7676	12.7813	29.2903	7.49828	42.8197	0.784429	0.507193	1.16231	0.297551	1.69919
TBS (≥40 µL)	25.3	TBS (20 µL)	19.8518	12.8405	29.4001	7.53511	42.9494	0.784655	0.507528	1.16206	0.297831	1.69761
TBS (≥40 µL)	25.4	TBS (20 µL)	19.936	12.8997	29.5099	7.57201	43.079	0.784881	0.507863	1.16181	0.298111	1.69602
TBS (≥40 µL)	25.5	TBS (20 µL)	20.0202	12.959	29.6197	7.60898	43.2083	0.785108	0.508198	1.16156	0.298392	1.69444
TBS (≥40 µL)	25.6	TBS (20 µL)	20.1046	13.0185	29.7294	7.64602	43.3373	0.785334	0.508534	1.1613	0.298673	1.69286
TBS (≥40 µL)	25.7	TBS (20 µL)	20.1889	13.078	29.839	7.68313	43.4661	0.785561	0.50887	1.16105	0.298955	1.69129
TBS (≥40 µL)	25.8	TBS (20 µL)	20.2733	13.1375	29.9487	7.72031	43.5947	0.785788	0.509206	1.1608	0.299237	1.68972
TBS (≥40 µL)	25.9	TBS (20 µL)	20.3578	13.1972	30.0582	7.75756	43.723	0.786014	0.509543	1.16055	0.29952	1.68815
TBS (≥40 µL)	26	TBS (20 µL)	20.4423	13.2569	30.1677	7.79489	43.8511	0.786241	0.509881	1.1603	0.299803	1.68658
TBS (≥40 µL)	26.1	TBS (20 µL)	20.5268	13.3167	30.2772	7.83228	43.979	0.786469	0.510219	1.16005	0.300087	1.68502
TBS (≥40 µL)	26.2	TBS (20 µL)	20.6114	13.3766	30.3866	7.86974	44.1066	0.786696	0.510557	1.1598	0.300372	1.68346
TBS (≥40 µL)	26.3	TBS (20 µL)	20.6961	13.4366	30.496	7.90727	44.234	0.786923	0.510896	1.15954	0.300657	1.6819
TBS (≥40 µL)	26.4	TBS (20 µL)	20.7808	13.4966	30.6053	7.94488	44.3611	0.787151	0.511235	1.15929	0.300942	1.68034
TBS (≥40 µL)	26.5	TBS (20 µL)	20.8655	13.5567	30.7146	7.98255	44.488	0.787379	0.511575	1.15904	0.301228	1.67879
TBS (≥40 µL)	26.6	TBS (20 µL)	20.9503	13.6169	30.8239	8.0203	44.6147	0.787607	0.511915	1.15879	0.301515	1.67724
TBS (≥40 µL)	26.7	TBS (20 µL)	21.0352	13.6772	30.933	8.05812	44.7411	0.787835	0.512256	1.15854	0.301802	1.6757
TBS (≥40 µL)	26.8	TBS (20 µL)	21.1201	13.7376	31.0422	8.09601	44.8673	0.788063	0.512597	1.15829	0.30209	1.67415
TBS (≥40 µL)	26.9	TBS (20 µL)	21.205	13.798	31.1513	8.13398	44.9933	0.788291	0.512938	1.15804	0.302378	1.67261
TBS (≥40 µL)	27	TBS (20 µL)	21.29	13.8586	31.2603	8.17201	45.1191	0.788519	0.51328	1.15779	0.302667	1.67108
TBS (≥40 µL)	27.1	TBS (20 µL)	21.3751	13.9192	31.3693	8.21012	45.2446	0.788748	0.513623	1.15754	0.302957	1.66954
TBS (≥40 µL)	27.2	TBS (20 µL)	21.4602	13.9799	31.4783	8.2483	45.3699	0.788976	0.513966	1.15729	0.303246	1.66801
TBS (≥40 µL)	27.3	TBS (20 µL)	21.5453	14.0406	31.5872	8.28656	45.4949	0.789205	0.514309	1.15704	0.303537	1.66648
TBS (≥40 µL)	27.4	TBS (20 µL)	21.6305	14.1015	31.696	8.32489	45.6197	0.789434	0.514653	1.15679	0.303828	1.66495
TBS (≥40 µL)	27.5	TBS (20 µL)	21.7157	14.1624	31.8048	8.36329	45.7443	0.789663	0.514997	1.15654	0.30412	1.66343
TBS (≥40 µL)	27.6	TBS (20 µL)	21.801	14.2234	31.9136	8.40177	45.8687	0.789892	0.515342	1.15629	0.304412	1.66191
TBS (≥40 µL)	27.7	TBS (20 µL)	21.8864	14.2845	32.0223	8.44032	45.9928	0.790121	0.515687	1.15604	0.304705	1.66039
TBS (≥40 µL)	27.8	TBS (20 µL)	21.9718	14.3457	32.131	8.47894	46.1168	0.790351	0.516033	1.15579	0.304998	1.65888
TBS (≥40 µL)	27.9	TBS (20 µL)	22.0572	14.407	32.2396	8.51764	46.2405	0.79058	0.516379	1.15554	0.305292	1.65736
TBS (≥40 µL)	28	TBS (20 µL)	22.1427	14.4683	32.3482	8.55642	46.3639	0.79081	0.516726	1.15529	0.305586	1.65585
TBS (≥40 µL)	28.1	TBS (20 µL)	22.2282	14.5297	32.4567	8.59526	46.4872	0.79104	0.517073	1.15504	0.305881	1.65435
TBS (≥40 µL)	28.2	TBS (20 µL)	22.3138	14.5913	32.5652	8.63419	46.6102	0.79127	0.51742	1.15479	0.306177	1.65284
TBS (≥40 µL)	28.3	TBS (20 µL)	22.3995	14.6528	32.6736	8.67319	46.733	0.7915	0.517768	1.15455	0.306473	1.65134
TBS (≥40 µL)	28.4	TBS (20 µL)	22.4851	14.7145	32.782	8.71226	46.8555	0.79173	0.518117	1.1543	0.30677	1.64984
TBS (≥40 µL)	28.5	TBS (20 µL)	22.5709	14.7763	32.8904	8.75141	46.9779	0.791961	0.518466	1.15405	0.307067	1.64835
TBS (≥40 µL)	28.6	TBS (20 µL)	22.6567	14.8381	32.9987	8.79064	47.1	0.792191	0.518815	1.1538	0.307365	1.64685
TBS (≥40 µL)	28.7	TBS (20 µL)	22.7425	14.9	33.1069	8.82994	47.2219	0.792422	0.519165	1.15355	0.307663	1.64536
TBS (≥40 µL)	28.8	TBS (20 µL)	22.8284	14.962	33.2151	8.86932	47.3436	0.792653	0.519515	1.1533	0.307962	1.64387
TBS (≥40 µL)	28.9	TBS (20 µL)	22.9143	15.0241	33.3233	8.90877	47.4651	0.792883	0.519866	1.15305	0.308262	1.64239
TBS (≥40 µL)	29	TBS (20 µL)	23.0003	15.0863	33.4314	8.9483	47.5863	0.793115	0.520217	1.15281	0.308562	1.64091
TBS (≥40 µL)	29.1	TBS (20 µL)	23.0864	15.1486	33.5394	8.98791	47.7073	0.793346	0.520569	1.15256	0.308863	1.63943
TBS (≥40 µL)	29.2	TBS (20 µL)	23.1724	15.2109	33.6475	9.0276	47.8281	0.793577	0.520921	1.15231	0.309164	1.63795
TBS (≥40 µL)	29.3	TBS (20 µL)	23.2586	15.2733	33.7554	9.06736	47.9487	0.793808	0.521274	1.15206	0.309466	1.63648
TBS (≥40 µL)	29.4	TBS (20 µL)	23.3448	15.3358	33.8634	9.10721	48.0691	0.79404	0.521627	1.15181	0.309769	1.635
TBS (≥40 µL)	29.5	TBS (20 µL)	23.431	15.3984	33.9712	9.14713	48.1893	0.794272	0.521981	1.15157	0.310072	1.63353
TBS (≥40 µL)	29.6	TBS (20 µL)	23.5173	15.4611	34.0791	9.18712	48.3092	0.794504	0.522335	1.15132	0.310376	1.63207
TBS (≥40 µL)	29.7	TBS (20 µL)	23.6036	15.5239	34.1868	9.2272	48.4289	0.794736	0.52269	1.15107	0.31068	1.6306
TBS (≥40 µL)	29.8	TBS (20 µL)	23.69	15.5867	34.2946	9.26735	48.5484	0.794968	0.523045	1.15082	0.310985	1.62914
TBS (≥40 µL)	29.9	TBS (20 µL)	23.7765	15.6497	34.4023	9.30759	48.6677	0.7952	0.523401	1.15058	0.311291	1.62768
TBS (≥40 µL)	30	TBS (20 µL)	23.863	15.7127	34.5099	9.3479	48.7868	0.795432	0.523757	1.15033	0.311597	1.62623
TBS (≥40 µL)	30.1	TBS (20 µL)	23.9495	15.7758	34.6175	9.38829	48.9057	0.795665	0.524113	1.15008	0.311903	1.62477
TBS (≥40 µL)	30.2	TBS (20 µL)	24.0361	15.839	34.7251	9.42877	49.0244	0.795897	0.52447	1.14984	0.312211	1.62332
TBS (≥40 µL)	30.3	TBS (20 µL)	24.1227	15.9023	34.8326	9.46932	49.1428	0.79613	0.524828	1.14959	0.312519	1.62187
TBS (≥40 µL)	30.4	TBS (20 µL)	24.2094	15.9657	34.94	9.50995	49.261	0.796363	0.525186	1.14934	0.312827	1.62043
TBS (≥40 µL)	30.5	TBS (20 µL)	24.2962	16.0291	35.0474	9.55066	49.3791	0.796596	0.525544	1.1491	0.313136	1.61899
TBS (≥40 µL)	30.6	TBS (20 µL)	24.383	16.0926	35.1548	9.59146	49.4969	0.796829	0.525904	1.14885	0.313446	1.61754
TBS (≥40 µL)	30.7	TBS (20 µL)	24.4698	16.1563	35.2621	9.63233	49.6145	0.797063	0.526263	1.1486	0.313757	1.61611
TBS (≥40 µL)	30.8	TBS (20 µL)	24.5567	16.22	35.3694	9.67328	49.7319	0.797296	0.526623	1.14836	0.314068	1.61467
TBS (≥40 µL)	30.9	TBS (20 µL)	24.6437	16.2838	35.4766	9.71432	49.8491	0.79753	0.526984	1.14811	0.314379	1.61324
TBS (≥40 µL)	31	TBS (20 µL)	24.7307	16.3477	35.5838	9.75544	49.966	0.797764	0.527345	1.14787	0.314692	1.61181
TBS (≥40 µL)	31.1	TBS (20 µL)	24.8177	16.4117	35.691	9.79664	50.0828	0.797998	0.527706	1.14762	0.315004	1.61038
TBS (≥40 µL)	31.2	TBS (20 µL)	24.9048	16.4757	35.7981	9.83792	50.1994	0.798232	0.528068	1.14737	0.315318	1.60895
TBS (≥40 µL)	31.3	TBS (20 µL)	24.992	16.5399	35.9051	9.87928	50.3157	0.798466	0.52843	1.14713	0.315632	1.60753
TBS (≥40 µL)	31.4	TBS (20 µL)	25.0792	16.6041	36.0121	9.92073	50.4319	0.7987	0.528793	1.14688	0.315947	1.60611
TBS (≥40 µL)	31.5	TBS (20 µL)	25.1664	16.6684	36.1191	9.96226	50.5479	0.798935	0.529157	1.14664	0.316262	1.60469
TBS (≥40 µL)	31.6	TBS (20 µL)	25.2537	16.7329	36.226	10.0039	50.6636	0.799169	0.529521	1.14639	0.316578	1.60328
TBS (≥40 µL)	31.7	TBS (20 µL)	25.3411	16.7974	36.3328	10.0456	50.7791	0.799404	0.529885	1.14615	0.316895	1.60187
TBS (≥40 µL)	31.8	TBS (20 µL)	25.4285	16.862	36.4396	10.0873	50.8945	0.799639	0.53025	1.1459	0.317212	1.60046
TBS (≥40 µL)	31.9	TBS (20 µL)	25.516	16.9266	36.5464	10.1292	51.0096	0.799874	0.530616	1.14566	0.31753	1.59905
TBS (≥40 µL)	32	TBS (20 µL)	25.6035	16.9914	36.6531	10.1711	51.1245	0.800109	0.530982	1.14541	0.317848	1.59764
TBS (≥40 µL)	32.1	TBS (20 µL)	25.691	17.0563	36.7598	10.2132	51.2393	0.800344	0.531348	1.14517	0.318168	1.59624
TBS (≥40 µL)	32.2	TBS (20 µL)	25.7787	17.1212	36.8665	10.2553	51.3538	0.800579	0.531715	1.14492	0.318487	1.59484
TBS (≥40 µL)	32.3	TBS (20 µL)	25.8663	17.1863	36.973	10.2975	51.4681	0.800815	0.532083	1.14468	0.318808	1.59344
TBS (≥40 µL)	32.4	TBS (20 µL)	25.954	17.2514	37.0796	10.3398	51.5823	0.801051	0.532451	1.14443	0.319129	1.59205
TBS (≥40 µL)	32.5	TBS (20 µL)	26.0418	17.3166	37.1861	10.3821	51.6962	0.801286	0.532819	1.14419	0.319451	1.59065
TBS (≥40 µL)	32.6	TBS (20 µL)	26.1296	17.3819	37.2925	10.4246	51.8099	0.801522	0.533188	1.14394	0.319773	1.58926
TBS (≥40 µL)	32.7	TBS (20 µL)	26.2175	17.4473	37.399	10.4671	51.9235	0.801759	0.533558	1.1437	0.320096	1.58787
TBS (≥40 µL)	32.8	TBS (20 µL)	26.3054	17.5128	37.5053	10.5098	52.0368	0.801995	0.533928	1.14345	0.32042	1.58649
TBS (≥40 µL)	32.9	TBS (20 µL)	26.3934	17.5784	37.6116	10.5525	52.1499	0.802231	0.534298	1.14321	0.320744	1.5851
TBS (≥40 µL)	33	TBS (20 µL)	26.4814	17.6441	37.7179	10.5953	52.2629	0.802468	0.53467	1.14297	0.321069	1.58372
TBS (≥40 µL)	33.1	TBS (20 µL)	26.5695	17.7099	37.8241	10.6382	52.3756	0.802704	0.535041	1.14272	0.321395	1.58234
TBS (≥40 µL)	33.2	TBS (20 µL)	26.6576	17.7757	37.9303	10.6811	52.4881	0.802941	0.535413	1.14248	0.321721	1.58097
TBS (≥40 µL)	33.3	TBS (20 µL)	26.7458	17.8417	38.0364	10.7242	52.6005	0.803178	0.535786	1.14224	0.322048	1.57959
TBS (≥40 µL)	33.4	TBS (20 µL)	26.8341	17.9077	38.1425	10.7674	52.7126	0.803415	0.536159	1.14199	0.322376	1.57822
TBS (≥40 µL)	33.5	TBS (20 µL)	26.9224	17.9738	38.2486	10.8106	52.8246	0.803652	0.536533	1.14175	0.322704	1.57685
TBS (≥40 µL)	33.6	TBS (20 µL)	27.0107	18.0401	38.3546	10.8539	52.9364	0.80389	0.536907	1.14151	0.323033	1.57549
TBS (≥40 µL)	33.7	TBS (20 µL)	27.0991	18.1064	38.4605	10.8973	53.0479	0.804127	0.537282	1.14126	0.323363	1.57412
TBS (≥40 µL)	33.8	TBS (20 µL)	27.1875	18.1728	38.5664	10.9408	53.1593	0.804365	0.537657	1.14102	0.323693	1.57276
TBS (≥40 µL)	33.9	TBS (20 µL)	27.276	18.2393	38.6723	10.9844	53.2705	0.804603	0.538033	1.14078	0.324024	1.5714
TBS (≥40 µL)	34	TBS (20 µL)	27.3646	18.3059	38.7781	11.0281	53.3815	0.804841	0.538409	1.14053	0.324356	1.57004
TBS (≥40 µL)	34.1	TBS (20 µL)	27.4532	18.3726	38.8839	11.0719	53.4923	0.805079	0.538786	1.14029	0.324688	1.56869
TBS (≥40 µL)	34.2	TBS (20 µL)	27.5418	18.4394	38.9896	11.1157	53.6029	0.805317	0.539163	1.14005	0.325021	1.56734
TBS (≥40 µL)	34.3	TBS (20 µL)	27.6305	18.5063	39.0953	11.1597	53.7133	0.805555	0.539541	1.1398	0.325355	1.56599
TBS (≥40 µL)	34.4	TBS (20 µL)	27.7193	18.5732	39.2009	11.2037	53.8236	0.805794	0.539919	1.13956	0.32569	1.56464
TBS (≥40 µL)	34.5	TBS (20 µL)	27.8081	18.6403	39.3065	11.2479	53.9336	0.806032	0.540298	1.13932	0.326025	1.56329
TBS (≥40 µL)	34.6	TBS (20 µL)	27.897	18.7075	39.4121	11.2921	54.0435	0.806271	0.540678	1.13908	0.326361	1.56195
TBS (≥40 µL)	34.7	TBS (20 µL)	27.9859	18.7747	39.5176	11.3364	54.1531	0.80651	0.541058	1.13884	0.326697	1.56061
TBS (≥40 µL)	34.8	TBS (20 µL)	28.0749	18.8421	39.6231	11.3808	54.2626	0.806749	0.541438	1.13859	0.327034	1.55927
TBS (≥40 µL)	34.9	TBS (20 µL)	28.1639	18.9095	39.7285	11.4253	54.3719	0.806988	0.541819	1.13835	0.327372	1.55793
TBS (≥40 µL)	35	TBS (20 µL)	28.253	18.977	39.8338	11.4699	54.481	0.807227	0.542201	1.13811	0.327711	1.5566
TBS (≥40 µL)	35.1	TBS (20 µL)	28.3421	19.0447	39.9392	11.5146	54.5899	0.807467	0.542583	1.13787	0.32805	1.55527
TBS (≥40 µL)	35.2	TBS (20 µL)	28.4313	19.1124	40.0444	11.5593	54.6986	0.807707	0.542966	1.13763	0.32839	1.55394
TBS (≥40 µL)	35.3	TBS (20 µL)	28.5205	19.1802	40.1497	11.6042	54.8072	0.807946	0.543349	1.13738	0.328731	1.55261
TBS (≥40 µL)	35.4	TBS (20 µL)	28.6098	19.2481	40.2549	11.6492	54.9155	0.808186	0.543733	1.13714	0.329072	1.55129
TBS (≥40 µL)	35.5	TBS (20 µL)	28.6991	19.3162	40.36	11.6942	55.0237	0.808426	0.544117	1.1369	0.329414	1.54996
TBS (≥40 µL)	35.6	TBS (20 µL)	28.7885	19.3843	40.4651	11.7394	55.1317	0.808666	0.544502	1.13666	0.329757	1.54864
TBS (≥40 µL)	35.7	TBS (20 µL)	28.878	19.4525	40.5702	11.7846	55.2395	0.808907	0.544887	1.13642	0.330101	1.54732
TBS (≥40 µL)	35.8	TBS (20 µL)	28.9675	19.5208	40.6752	11.8299	55.3471	0.809147	0.545273	1.13618	0.330445	1.54601
TBS (≥40 µL)	35.9	TBS (20 µL)	29.057	19.5892	40.7802	11.8754	55.4546	0.809388	0.54566	1.13594	0.33079	1.5447
TBS (≥40 µL)	36	TBS (20 µL)	29.1466	19.6577	40.8851	11.9209	55.5618	0.809629	0.546047	1.1357	0.331136	1.54338
TBS (≥40 µL)	36.1	TBS (20 µL)	29.2363	19.7263	40.99	11.9665	55.6689	0.80987	0.546434	1.13546	0.331482	1.54207
TBS (≥40 µL)	36.2	TBS (20 µL)	29.326	19.795	41.0948	12.0122	55.7758	0.810111	0.546823	1.13522	0.331829	1.54077
TBS (≥40 µL)	36.3	TBS (20 µL)	29.4158	19.8638	41.1996	12.058	55.8825	0.810352	0.547211	1.13497	0.332177	1.53946
TBS (≥40 µL)	36.4	TBS (20 µL)	29.5056	19.9327	41.3043	12.1039	55.989	0.810593	0.5476	1.13473	0.332526	1.53816
TBS (≥40 µL)	36.5	TBS (20 µL)	29.5955	20.0016	41.409	12.1499	56.0954	0.810835	0.54799	1.13449	0.332875	1.53686
TBS (≥40 µL)	36.6	TBS (20 µL)	29.6854	20.0707	41.5137	12.196	56.2015	0.811076	0.548381	1.13425	0.333225	1.53556
TBS (≥40 µL)	36.7	TBS (20 µL)	29.7754	20.1399	41.6183	12.2422	56.3075	0.811318	0.548772	1.13401	0.333576	1.53427
TBS (≥40 µL)	36.8	TBS (20 µL)	29.8654	20.2092	41.7229	12.2885	56.4133	0.81156	0.549163	1.13377	0.333928	1.53297
TBS (≥40 µL)	36.9	TBS (20 µL)	29.9555	20.2786	41.8274	12.3349	56.519	0.811802	0.549555	1.13353	0.33428	1.53168
TBS (≥40 µL)	37	TBS (20 µL)	30.0456	20.3481	41.9319	12.3814	56.6244	0.812044	0.549948	1.13329	0.334633	1.53039
TBS (≥40 µL)	37.1	TBS (20 µL)	30.1358	20.4176	42.0363	12.428	56.7297	0.812286	0.550341	1.13305	0.334987	1.5291
TBS (≥40 µL)	37.2	TBS (20 µL)	30.2261	20.4873	42.1407	12.4747	56.8348	0.812529	0.550734	1.13281	0.335341	1.52782
TBS (≥40 µL)	37.3	TBS (20 µL)	30.3164	20.5571	42.245	12.5215	56.9397	0.812772	0.551129	1.13257	0.335697	1.52653
TBS (≥40 µL)	37.4	TBS (20 µL)	30.4067	20.627	42.3493	12.5684	57.0445	0.813014	0.551524	1.13234	0.336053	1.52525
TBS (≥40 µL)	37.5	TBS (20 µL)	30.4971	20.697	42.4536	12.6154	57.1491	0.813257	0.551919	1.1321	0.336409	1.52398
TBS (≥40 µL)	37.6	TBS (20 µL)	30.5876	20.767	42.5578	12.6624	57.2535	0.8135	0.552315	1.13186	0.336767	1.5227
TBS (≥40 µL)	37.7	TBS (20 µL)	30.6781	20.8372	42.662	12.7096	57.3577	0.813744	0.552711	1.13162	0.337125	1.52142
TBS (≥40 µL)	37.8	TBS (20 µL)	30.7687	20.9075	42.7661	12.7569	57.4617	0.813987	0.553109	1.13138	0.337484	1.52015
TBS (≥40 µL)	37.9	TBS (20 µL)	30.8593	20.9779	42.8702	12.8043	57.5656	0.81423	0.553506	1.13114	0.337844	1.51888
TBS (≥40 µL)	38	TBS (20 µL)	30.95	21.0484	42.9742	12.8518	57.6693	0.814474	0.553905	1.1309	0.338205	1.51761
TBS (≥40 µL)	38.1	TBS (20 µL)	31.0407	21.119	43.0782	12.8994	57.7728	0.814718	0.554303	1.13066	0.338566	1.51635
TBS (≥40 µL)	38.2	TBS (20 µL)	31.1315	21.1896	43.1822	12.9471	57.8762	0.814962	0.554703	1.13042	0.338928	1.51508
TBS (≥40 µL)	38.3	TBS (20 µL)	31.2224	21.2604	43.2861	12.9949	57.9794	0.815206	0.555103	1.13019	0.339291	1.51382
TBS (≥40 µL)	38.4	TBS (20 µL)	31.3133	21.3313	43.39	13.0428	58.0824	0.81545	0.555503	1.12995	0.339655	1.51256
TBS (≥40 µL)	38.5	TBS (20 µL)	31.4042	21.4023	43.4938	13.0908	58.1852	0.815694	0.555904	1.12971	0.34002	1.5113
TBS (≥40 µL)	38.6	TBS (20 µL)	31.4952	21.4734	43.5975	13.1389	58.2879	0.815939	0.556306	1.12947	0.340385	1.51005
TBS (≥40 µL)	38.7	TBS (20 µL)	31.5863	21.5446	43.7013	13.1871	58.3904	0.816184	0.556708	1.12923	0.340751	1.5088
TBS (≥40 µL)	38.8	TBS (20 µL)	31.6774	21.6159	43.805	13.2354	58.4927	0.816428	0.557111	1.12899	0.341118	1.50754
TBS (≥40 µL)	38.9	TBS (20 µL)	31.7686	21.6873	43.9086	13.2838	58.5949	0.816673	0.557515	1.12876	0.341485	1.5063
TBS (≥40 µL)	39	TBS (20 µL)	31.8598	21.7588	44.0122	13.3323	58.6969	0.816919	0.557919	1.12852	0.341854	1.50505
TBS (≥40 µL)	39.1	TBS (20 µL)	31.9511	21.8304	44.1158	13.3809	58.7987	0.817164	0.558323	1.12828	0.342223	1.5038
TBS (≥40 µL)	39.2	TBS (20 µL)	32.0424	21.9022	44.2193	13.4297	58.9004	0.817409	0.558729	1.12804	0.342593	1.50256
TBS (≥40 µL)	39.3	TBS (20 µL)	32.1338	21.974	44.3228	13.4785	59.0019	0.817655	0.559134	1.12781	0.342964	1.50132
TBS (≥40 µL)	39.4	TBS (20 µL)	32.2253	22.0459	44.4262	13.5274	59.1032	0.8179	0.559541	1.12757	0.343336	1.50008
TBS (≥40 µL)	39.5	TBS (20 µL)	32.3168	22.1179	44.5296	13.5765	59.2043	0.818146	0.559948	1.12733	0.343708	1.49884
TBS (≥40 µL)	39.6	TBS (20 µL)	32.4083	22.1901	44.6329	13.6256	59.3053	0.818392	0.560355	1.12709	0.344081	1.49761
TBS (≥40 µL)	39.7	TBS (20 µL)	32.4999	22.2623	44.7362	13.6749	59.4061	0.818638	0.560764	1.12686	0.344455	1.49638
TBS (≥40 µL)	39.8	TBS (20 µL)	32.5916	22.3347	44.8395	13.7242	59.5068	0.818885	0.561172	1.12662	0.34483	1.49515
TBS (≥40 µL)	39.9	TBS (20 µL)	32.6833	22.4071	44.9427	13.7737	59.6073	0.819131	0.561582	1.12638	0.345206	1.49392
TBS (≥40 µL)	40	TBS (20 µL)	32.7751	22.4797	45.0458	13.8233	59.7076	0.819378	0.561992	1.12615	0.345582	1.49269
TBS (≥40 µL)	40.1	TBS (20 µL)	32.8669	22.5523	45.1489	13.873	59.8077	0.819625	0.562402	1.12591	0.34596	1.49147
TBS (≥40 µL)	40.2	TBS (20 µL)	32.9588	22.6251	45.252	13.9228	59.9077	0.819871	0.562813	1.12567	0.346338	1.49024
TBS (≥40 µL)	40.3	TBS (20 µL)	33.0508	22.698	45.3551	13.9727	60.0076	0.820118	0.563225	1.12544	0.346717	1.48902
TBS (≥40 µL)	40.4	TBS (20 µL)	33.1428	22.771	45.4581	14.0227	60.1072	0.820366	0.563638	1.1252	0.347097	1.4878
TBS (≥40 µL)	40.5	TBS (20 µL)	33.2348	22.844	45.561	14.0728	60.2067	0.820613	0.564051	1.12496	0.347477	1.48659
TBS (≥40 µL)	40.6	TBS (20 µL)	33.3269	22.9172	45.6639	14.1231	60.3061	0.82086	0.564464	1.12473	0.347859	1.48537
TBS (≥40 µL)	40.7	TBS (20 µL)	33.4191	22.9905	45.7668	14.1734	60.4053	0.821108	0.564878	1.12449	0.348241	1.48416
TBS (≥40 µL)	40.8	TBS (20 µL)	33.5113	23.064	45.8696	14.2239	60.5043	0.821356	0.565293	1.12425	0.348624	1.48295
TBS (≥40 µL)	40.9	TBS (20 µL)	33.6036	23.1375	45.9724	14.2744	60.6031	0.821604	0.565708	1.12402	0.349008	1.48174
TBS (≥40 µL)	41	TBS (20 µL)	33.6959	23.2111	46.0751	14.3251	60.7018	0.821852	0.566124	1.12378	0.349393	1.48053
TBS (≥40 µL)	41.1	TBS (20 µL)	33.7883	23.2848	46.1778	14.3759	60.8004	0.8221	0.566541	1.12355	0.349779	1.47933
TBS (≥40 µL)	41.2	TBS (20 µL)	33.8808	23.3587	46.2804	14.4268	60.8987	0.822348	0.566958	1.12331	0.350166	1.47812
TBS (≥40 µL)	41.3	TBS (20 µL)	33.9733	23.4326	46.383	14.4778	60.9969	0.822597	0.567376	1.12308	0.350553	1.47692
TBS (≥40 µL)	41.4	TBS (20 µL)	34.0658	23.5067	46.4856	14.529	61.095	0.822846	0.567795	1.12284	0.350941	1.47572
TBS (≥40 µL)	41.5	TBS (20 µL)	34.1584	23.5809	46.5881	14.5802	61.1929	0.823094	0.568214	1.12261	0.35133	1.47453
TBS (≥40 µL)	41.6	TBS (20 µL)	34.2511	23.6552	46.6906	14.6316	61.2906	0.823343	0.568633	1.12237	0.35172	1.47333
TBS (≥40 µL)	41.7	TBS (20 µL)	34.3438	23.7295	46.793	14.683	61.3882	0.823593	0.569054	1.12213	0.352111	1.47214
TBS (≥40 µL)	41.8	TBS (20 µL)	34.4366	23.804	46.8954	14.7346	61.4856	0.823842	0.569475	1.1219	0.352503	1.47095
TBS (≥40 µL)	41.9	TBS (20 µL)	34.5294	23.8787	46.9978	14.7863	61.5829	0.824091	0.569896	1.12167	0.352896	1.46976
TBS (≥40 µL)	42	TBS (20 µL)	34.6223	23.9534	47.1001	14.8381	61.68	0.824341	0.570319	1.12143	0.353289	1.46857
TBS (≥40 µL)	42.1	TBS (20 µL)	34.7153	24.0282	47.2023	14.8901	61.7769	0.824591	0.570741	1.1212	0.353683	1.46739
TBS (≥40 µL)	42.2	TBS (20 µL)	34.8083	24.1032	47.3045	14.9421	61.8737	0.824841	0.571165	1.12096	0.354079	1.4662
TBS (≥40 µL)	42.3	TBS (20 µL)	34.9013	24.1782	47.4067	14.9943	61.9704	0.825091	0.571589	1.12073	0.354475	1.46502
TBS (≥40 µL)	42.4	TBS (20 µL)	34.9944	24.2534	47.5089	15.0466	62.0669	0.825341	0.572014	1.12049	0.354872	1.46384
TBS (≥40 µL)	42.5	TBS (20 µL)	35.0876	24.3287	47.6109	15.099	62.1632	0.825591	0.572439	1.12026	0.35527	1.46266
TBS (≥40 µL)	42.6	TBS (20 µL)	35.1809	24.404	47.713	15.1515	62.2594	0.825842	0.572865	1.12002	0.355669	1.46149
TBS (≥40 µL)	42.7	TBS (20 µL)	35.2741	24.4795	47.815	15.2041	62.3554	0.826092	0.573291	1.11979	0.356068	1.46031
TBS (≥40 µL)	42.8	TBS (20 µL)	35.3675	24.5552	47.917	15.2569	62.4512	0.826343	0.573719	1.11956	0.356469	1.45914
TBS (≥40 µL)	42.9	TBS (20 µL)	35.4609	24.6309	48.0189	15.3097	62.5469	0.826594	0.574147	1.11932	0.35687	1.45797
TBS (≥40 µL)	43	TBS (20 µL)	35.5543	24.7067	48.1208	15.3627	62.6425	0.826845	0.574575	1.11909	0.357273	1.4568
TBS (≥40 µL)	43.1	TBS (20 µL)	35.6479	24.7827	48.2226	15.4158	62.7379	0.827096	0.575004	1.11885	0.357676	1.45564
TBS (≥40 µL)	43.2	TBS (20 µL)	35.7414	24.8588	48.3244	15.4691	62.8331	0.827348	0.575434	1.11862	0.35808	1.45447
TBS (≥40 µL)	43.3	TBS (20 µL)	35.8351	24.9349	48.4261	15.5224	62.9282	0.827599	0.575865	1.11839	0.358485	1.45331
TBS (≥40 µL)	43.4	TBS (20 µL)	35.9287	25.0112	48.5278	15.5759	63.0232	0.827851	0.576296	1.11815	0.358891	1.45215
TBS (≥40 µL)	43.5	TBS (20 µL)	36.0225	25.0876	48.6295	15.6295	63.118	0.828103	0.576727	1.11792	0.359298	1.45099
TBS (≥40 µL)	43.6	TBS (20 µL)	36.1163	25.1642	48.7311	15.6832	63.2126	0.828355	0.57716	1.11769	0.359706	1.44983
TBS (≥40 µL)	43.7	TBS (20 µL)	36.2101	25.2408	48.8327	15.737	63.3071	0.828607	0.577593	1.11745	0.360115	1.44868
TBS (≥40 µL)	43.8	TBS (20 µL)	36.304	25.3176	48.9342	15.791	63.4015	0.828859	0.578026	1.11722	0.360525	1.44752
TBS (≥40 µL)	43.9	TBS (20 µL)	36.398	25.3944	49.0357	15.8451	63.4956	0.829112	0.578461	1.11699	0.360936	1.44637
TBS (≥40 µL)	44	TBS (20 µL)	36.492	25.4714	49.1372	15.8993	63.5897	0.829365	0.578896	1.11675	0.361347	1.44522
TBS (≥40 µL)	44.1	TBS (20 µL)	36.5861	25.5485	49.2386	15.9536	63.6836	0.829617	0.579331	1.11652	0.36176	1.44407
TBS (≥40 µL)	44.2	TBS (20 µL)	36.6803	25.6257	49.34	16.0081	63.7773	0.82987	0.579768	1.11629	0.362173	1.44293
TBS (≥40 µL)	44.3	TBS (20 µL)	36.7745	25.7031	49.4413	16.0626	63.8709	0.830123	0.580205	1.11606	0.362588	1.44178
TBS (≥40 µL)	44.4	TBS (20 µL)	36.8687	25.7805	49.5426	16.1173	63.9644	0.830377	0.580642	1.11582	0.363003	1.44064
TBS (≥40 µL)	44.5	TBS (20 µL)	36.963	25.8581	49.6438	16.1722	64.0577	0.83063	0.581081	1.11559	0.36342	1.4395
TBS (≥40 µL)	44.6	TBS (20 µL)	37.0574	25.9358	49.745	16.2271	64.1508	0.830884	0.581519	1.11536	0.363837	1.43836
TBS (≥40 µL)	44.7	TBS (20 µL)	37.1518	26.0136	49.8462	16.2822	64.2438	0.831137	0.581959	1.11513	0.364255	1.43722
TBS (≥40 µL)	44.8	TBS (20 µL)	37.2463	26.0915	49.9473	16.3374	64.3367	0.831391	0.582399	1.11489	0.364674	1.43609
TBS (≥40 µL)	44.9	TBS (20 µL)	37.3409	26.1695	50.0483	16.3927	64.4294	0.831645	0.58284	1.11466	0.365095	1.43495
TBS (≥40 µL)	45	TBS (20 µL)	37.4355	26.2477	50.1494	16.4482	64.5219	0.831899	0.583282	1.11443	0.365516	1.43382
TBS (≥40 µL)	45.1	TBS (20 µL)	37.5301	26.326	50.2504	16.5038	64.6143	0.832154	0.583724	1.1142	0.365938	1.43269
TBS (≥40 µL)	45.2	TBS (20 µL)	37.6249	26.4044	50.3513	16.5595	64.7066	0.832408	0.584167	1.11397	0.366361	1.43156
TBS (≥40 µL)	45.3	TBS (20 µL)	37.7196	26.4829	50.4522	16.6154	64.7987	0.832663	0.584611	1.11374	0.366785	1.43044
TBS (≥40 µL)	45.4	TBS (20 µL)	37.8145	26.5615	50.5531	16.6713	64.8907	0.832918	0.585055	1.1135	0.36721	1.42931
TBS (≥40 µL)	45.5	TBS (20 µL)	37.9094	26.6402	50.6539	16.7275	64.9826	0.833173	0.5855	1.11327	0.367636	1.42819
TBS (≥40 µL)	45.6	TBS (20 µL)	38.0043	26.7191	50.7547	16.7837	65.0743	0.833428	0.585946	1.11304	0.368063	1.42707
TBS (≥40 µL)	45.7	TBS (20 µL)	38.0993	26.7981	50.8554	16.8401	65.1658	0.833683	0.586392	1.11281	0.368491	1.42595
TBS (≥40 µL)	45.8	TBS (20 µL)	38.1944	26.8772	50.9561	16.8966	65.2572	0.833938	0.586839	1.11258	0.368921	1.42483
TBS (≥40 µL)	45.9	TBS (20 µL)	38.2895	26.9565	51.0568	16.9532	65.3485	0.834194	0.587287	1.11235	0.369351	1.42371
TBS (≥40 µL)	46	TBS (20 µL)	38.3847	27.0358	51.1574	17.01	65.4396	0.83445	0.587735	1.11212	0.369782	1.4226
TBS (≥40 µL)	46.1	TBS (20 µL)	38.4799	27.1153	51.2579	17.0669	65.5306	0.834706	0.588184	1.11189	0.370214	1.42149
TBS (≥40 µL)	46.2	TBS (20 µL)	38.5752	27.1949	51.3585	17.1239	65.6214	0.834962	0.588634	1.11166	0.370647	1.42038
TBS (≥40 µL)	46.3	TBS (20 µL)	38.6706	27.2746	51.459	17.181	65.7121	0.835218	0.589084	1.11142	0.371081	1.41927
TBS (≥40 µL)	46.4	TBS (20 µL)	38.766	27.3544	51.5594	17.2383	65.8026	0.835474	0.589535	1.11119	0.371516	1.41816
TBS (≥40 µL)	46.5	TBS (20 µL)	38.8615	27.4344	51.6598	17.2958	65.8931	0.835731	0.589987	1.11096	0.371952	1.41705
TBS (≥40 µL)	46.6	TBS (20 µL)	38.957	27.5145	51.7602	17.3533	65.9833	0.835988	0.59044	1.11073	0.372389	1.41595
TBS (≥40 µL)	46.7	TBS (20 µL)	39.0526	27.5947	51.8605	17.411	66.0734	0.836244	0.590893	1.1105	0.372827	1.41485
TBS (≥40 µL)	46.8	TBS (20 µL)	39.1483	27.675	51.9608	17.4689	66.1634	0.836501	0.591347	1.11027	0.373267	1.41375
TBS (≥40 µL)	46.9	TBS (20 µL)	39.244	27.7555	52.061	17.5269	66.2533	0.836759	0.591801	1.11004	0.373707	1.41265
TBS (≥40 µL)	47	TBS (20 µL)	39.3397	27.8361	52.1612	17.585	66.343	0.837016	0.592257	1.10981	0.374148	1.41155
TBS (≥40 µL)	47.1	TBS (20 µL)	39.4356	27.9168	52.2613	17.6432	66.4326	0.837273	0.592713	1.10958	0.374591	1.41046
TBS (≥40 µL)	47.2	TBS (20 µL)	39.5315	27.9976	52.3615	17.7016	66.522	0.837531	0.593169	1.10935	0.375034	1.40936
TBS (≥40 µL)	47.3	TBS (20 µL)	39.6274	28.0785	52.4615	17.7601	66.6113	0.837789	0.593627	1.10912	0.375478	1.40827
TBS (≥40 µL)	47.4	TBS (20 µL)	39.7234	28.1596	52.5616	17.8188	66.7004	0.838047	0.594085	1.10889	0.375924	1.40718
TBS (≥40 µL)	47.5	TBS (20 µL)	39.8195	28.2408	52.6615	17.8776	66.7895	0.838305	0.594544	1.10866	0.37637	1.40609
TBS (≥40 µL)	47.6	TBS (20 µL)	39.9156	28.3221	52.7615	17.9365	66.8783	0.838563	0.595003	1.10843	0.376818	1.40501
TBS (≥40 µL)	47.7	TBS (20 µL)	40.0118	28.4036	52.8614	17.9956	66.9671	0.838822	0.595463	1.10821	0.377267	1.40392
TBS (≥40 µL)	47.8	TBS (20 µL)	40.108	28.4852	52.9613	18.0548	67.0557	0.83908	0.595924	1.10798	0.377716	1.40284
TBS (≥40 µL)	47.9	TBS (20 µL)	40.2043	28.5669	53.0611	18.1142	67.1441	0.839339	0.596386	1.10775	0.378167	1.40176
TBS (≥40 µL)	48	TBS (20 µL)	40.3007	28.6487	53.1609	18.1737	67.2325	0.839598	0.596848	1.10752	0.378619	1.40068
TBS (≥40 µL)	48.1	TBS (20 µL)	40.3971	28.7307	53.2606	18.2334	67.3207	0.839857	0.597311	1.10729	0.379072	1.3996
TBS (≥40 µL)	48.2	TBS (20 µL)	40.4936	28.8128	53.3603	18.2932	67.4087	0.840116	0.597775	1.10706	0.379526	1.39852
TBS (≥40 µL)	48.3	TBS (20 µL)	40.5901	28.895	53.46	18.3531	67.4967	0.840375	0.59824	1.10683	0.379981	1.39745
TBS (≥40 µL)	48.4	TBS (20 µL)	40.6867	28.9773	53.5596	18.4132	67.5844	0.840635	0.598705	1.1066	0.380438	1.39637
TBS (≥40 µL)	48.5	TBS (20 µL)	40.7834	29.0598	53.6591	18.4734	67.6721	0.840895	0.599171	1.10637	0.380895	1.3953
TBS (≥40 µL)	48.6	TBS (20 µL)	40.8801	29.1424	53.7587	18.5338	67.7596	0.841155	0.599638	1.10615	0.381353	1.39423
TBS (≥40 µL)	48.7	TBS (20 µL)	40.9769	29.2251	53.8582	18.5943	67.847	0.841415	0.600105	1.10592	0.381813	1.39316
TBS (≥40 µL)	48.8	TBS (20 µL)	41.0737	29.308	53.9576	18.6549	67.9343	0.841675	0.600573	1.10569	0.382274	1.3921
TBS (≥40 µL)	48.9	TBS (20 µL)	41.1706	29.391	54.057	18.7158	68.0214	0.841935	0.601042	1.10546	0.382735	1.39103
TBS (≥40 µL)	49	TBS (20 µL)	41.2676	29.4741	54.1564	18.7767	68.1084	0.842196	0.601512	1.10523	0.383198	1.38997
TBS (≥40 µL)	49.1	TBS (20 µL)	41.3646	29.5573	54.2557	18.8378	68.1952	0.842456	0.601982	1.105	0.383662	1.3889
TBS (≥40 µL)	49.2	TBS (20 µL)	41.4617	29.6407	54.355	18.8991	68.2819	0.842717	0.602453	1.10478	0.384127	1.38784
TBS (≥40 µL)	49.3	TBS (20 µL)	41.5588	29.7242	54.4543	18.9605	68.3685	0.842978	0.602925	1.10455	0.384594	1.38679
TBS (≥40 µL)	49.4	TBS (20 µL)	41.656	29.8078	54.5535	19.022	68.455	0.843239	0.603398	1.10432	0.385061	1.38573
TBS (≥40 µL)	49.5	TBS (20 µL)	41.7533	29.8916	54.6526	19.0837	68.5413	0.843501	0.603871	1.10409	0.38553	1.38467
TBS (≥40 µL)	49.6	TBS (20 µL)	41.8506	29.9755	54.7518	19.1456	68.6275	0.843762	0.604345	1.10387	0.385999	1.38362
TBS (≥40 µL)	49.7	TBS (20 µL)	41.948	30.0595	54.8508	19.2076	68.7135	0.844024	0.60482	1.10364	0.38647	1.38257
TBS (≥40 µL)	49.8	TBS (20 µL)	42.0454	30.1437	54.9499	19.2697	68.7995	0.844286	0.605295	1.10341	0.386942	1.38152
TBS (≥40 µL)	49.9	TBS (20 µL)	42.1429	30.228	55.0489	19.332	68.8853	0.844548	0.605772	1.10318	0.387415	1.38047
TBS (≥40 µL)	50	TBS (20 µL)	42.2405	30.3124	55.1478	19.3945	68.9709	0.84481	0.606249	1.10296	0.387889	1.37942
TBS (≥40 µL)	50.1	TBS (20 µL)	42.3381	30.397	55.2468	19.4571	69.0565	0.845072	0.606726	1.10273	0.388365	1.37837
TBS (≥40 µL)	50.2	TBS (20 µL)	42.4358	30.4817	55.3456	19.5198	69.1419	0.845334	0.607205	1.1025	0.388841	1.37733
TBS (≥40 µL)	50.3	TBS (20 µL)	42.5335	30.5665	55.4445	19.5828	69.2272	0.845597	0.607684	1.10228	0.389319	1.37629
TBS (≥40 µL)	50.4	TBS (20 µL)	42.6313	30.6515	55.5433	19.6458	69.3123	0.84586	0.608164	1.10205	0.389798	1.37524
TBS (≥40 µL)	50.5	TBS (20 µL)	42.7292	30.7366	55.642	19.7091	69.3973	0.846123	0.608645	1.10182	0.390278	1.3742
TBS (≥40 µL)	50.6	TBS (20 µL)	42.8271	30.8218	55.7407	19.7724	69.4822	0.846386	0.609127	1.1016	0.39076	1.37317
TBS (≥40 µL)	50.7	TBS (20 µL)	42.9251	30.9072	55.8394	19.836	69.567	0.846649	0.609609	1.10137	0.391242	1.37213
TBS (≥40 µL)	50.8	TBS (20 µL)	43.0232	30.9927	55.9381	19.8997	69.6516	0.846913	0.610092	1.10114	0.391726	1.3711
TBS (≥40 µL)	50.9	TBS (20 µL)	43.1213	31.0783	56.0367	19.9635	69.7362	0.847176	0.610576	1.10092	0.392211	1.37006
TBS (≥40 µL)	51	TBS (20 µL)	43.2194	31.1641	56.1352	20.0275	69.8205	0.84744	0.611061	1.10069	0.392697	1.36903
TBS (≥40 µL)	51.1	TBS (20 µL)	43.3177	31.25	56.2337	20.0917	69.9048	0.847704	0.611546	1.10046	0.393184	1.368
TBS (≥40 µL)	51.2	TBS (20 µL)	43.416	31.3361	56.3322	20.156	69.9889	0.847968	0.612032	1.10024	0.393673	1.36697
TBS (≥40 µL)	51.3	TBS (20 µL)	43.5143	31.4222	56.4306	20.2205	70.0729	0.848232	0.612519	1.10001	0.394162	1.36594
TBS (≥40 µL)	51.4	TBS (20 µL)	43.6127	31.5086	56.529	20.2852	70.1568	0.848497	0.613007	1.09979	0.394653	1.36492
TBS (≥40 µL)	51.5	TBS (20 µL)	43.7112	31.595	56.6274	20.35	70.2406	0.848761	0.613496	1.09956	0.395146	1.36389
TBS (≥40 µL)	51.6	TBS (20 µL)	43.8097	31.6816	56.7257	20.415	70.3242	0.849026	0.613985	1.09933	0.395639	1.36287
TBS (≥40 µL)	51.7	TBS (20 µL)	43.9083	31.7684	56.824	20.4801	70.4077	0.849291	0.614475	1.09911	0.396134	1.36185
TBS (≥40 µL)	51.8	TBS (20 µL)	44.007	31.8552	56.9222	20.5454	70.4911	0.849556	0.614966	1.09888	0.39663	1.36083
TBS (≥40 µL)	51.9	TBS (20 µL)	44.1057	31.9422	57.0204	20.6109	70.5743	0.849821	0.615458	1.09866	0.397127	1.35981
TBS (≥40 µL)	52	TBS (20 µL)	44.2045	32.0294	57.1185	20.6765	70.6574	0.850087	0.61595	1.09843	0.397625	1.3588
TBS (≥40 µL)	52.1	TBS (20 µL)	44.3034	32.1167	57.2166	20.7423	70.7404	0.850352	0.616443	1.09821	0.398125	1.35778
TBS (≥40 µL)	52.2	TBS (20 µL)	44.4023	32.2041	57.3147	20.8083	70.8233	0.850618	0.616937	1.09798	0.398626	1.35677
TBS (≥40 µL)	52.3	TBS (20 µL)	44.5012	32.2917	57.4127	20.8744	70.9061	0.850884	0.617432	1.09776	0.399128	1.35576
TBS (≥40 µL)	52.4	TBS (20 µL)	44.6003	32.3794	57.5107	20.9407	70.9887	0.85115	0.617928	1.09753	0.399631	1.35475
TBS (≥40 µL)	52.5	TBS (20 µL)	44.6994	32.4673	57.6087	21.0071	71.0712	0.851416	0.618424	1.09731	0.400136	1.35374
TBS (≥40 µL)	52.6	TBS (20 µL)	44.7985	32.5553	57.7066	21.0738	71.1536	0.851683	0.618921	1.09708	0.400642	1.35273
TBS (≥40 µL)	52.7	TBS (20 µL)	44.8977	32.6434	57.8044	21.1406	71.2358	0.851949	0.619419	1.09686	0.401149	1.35172
TBS (≥40 µL)	52.8	TBS (20 µL)	44.997	32.7317	57.9023	21.2075	71.318	0.852216	0.619918	1.09663	0.401657	1.35072
TBS (≥40 µL)	52.9	TBS (20 µL)	45.0963	32.8201	58.0001	21.2747	71.4	0.852483	0.620418	1.09641	0.402167	1.34972
TBS (≥40 µL)	53	TBS (20 µL)	45.1957	32.9087	58.0978	21.342	71.4819	0.85275	0.620918	1.09619	0.402678	1.34872
TBS (≥40 µL)	53.1	TBS (20 µL)	45.2952	32.9974	58.1955	21.4094	71.5637	0.853017	0.621419	1.09596	0.403191	1.34772
TBS (≥40 µL)	53.2	TBS (20 µL)	45.3947	33.0862	58.2932	21.4771	71.6453	0.853285	0.621921	1.09574	0.403705	1.34672
TBS (≥40 µL)	53.3	TBS (20 µL)	45.4943	33.1752	58.3908	21.5449	71.7269	0.853552	0.622424	1.09551	0.40422	1.34572
TBS (≥40 µL)	53.4	TBS (20 µL)	45.594	33.2643	58.4884	21.6129	71.8083	0.85382	0.622928	1.09529	0.404736	1.34472
TBS (≥40 µL)	53.5	TBS (20 µL)	45.6937	33.3536	58.586	21.6811	71.8896	0.854088	0.623432	1.09506	0.405254	1.34373
TBS (≥40 µL)	53.6	TBS (20 µL)	45.7935	33.443	58.6835	21.7494	71.9707	0.854356	0.623937	1.09484	0.405773	1.34274
TBS (≥40 µL)	53.7	TBS (20 µL)	45.8933	33.5326	58.7809	21.8179	72.0518	0.854624	0.624443	1.09462	0.406293	1.34175
TBS (≥40 µL)	53.8	TBS (20 µL)	45.9932	33.6223	58.8784	21.8866	72.1327	0.854893	0.62495	1.09439	0.406815	1.34076
TBS (≥40 µL)	53.9	TBS (20 µL)	46.0932	33.7122	58.9758	21.9555	72.2135	0.855161	0.625458	1.09417	0.407338	1.33977
TBS (≥40 µL)	54	TBS (20 µL)	46.1932	33.8022	59.0731	22.0245	72.2942	0.85543	0.625967	1.09395	0.407862	1.33878
TBS (≥40 µL)	54.1	TBS (20 µL)	46.2933	33.8924	59.1704	22.0938	72.3748	0.855699	0.626476	1.09372	0.408388	1.3378
TBS (≥40 µL)	54.2	TBS (20 µL)	46.3935	33.9827	59.2677	22.1632	72.4553	0.855968	0.626986	1.0935	0.408915	1.33681
TBS (≥40 µL)	54.3	TBS (20 µL)	46.4937	34.0731	59.3649	22.2328	72.5356	0.856237	0.627497	1.09328	0.409443	1.33583
TBS (≥40 µL)	54.4	TBS (20 µL)	46.594	34.1637	59.4621	22.3025	72.6158	0.856507	0.628009	1.09305	0.409973	1.33485
TBS (≥40 µL)	54.5	TBS (20 µL)	46.6943	34.2544	59.5593	22.3725	72.6959	0.856776	0.628522	1.09283	0.410504	1.33387
TBS (≥40 µL)	54.6	TBS (20 µL)	46.7947	34.3453	59.6564	22.4426	72.7759	0.857046	0.629036	1.09261	0.411037	1.33289
TBS (≥40 µL)	54.7	TBS (20 µL)	46.8952	34.4364	59.7534	22.5129	72.8558	0.857316	0.62955	1.09238	0.411571	1.33192
TBS (≥40 µL)	54.8	TBS (20 µL)	46.9957	34.5276	59.8505	22.5834	72.9355	0.857586	0.630065	1.09216	0.412106	1.33094
TBS (≥40 µL)	54.9	TBS (20 µL)	47.0963	34.6189	59.9475	22.6541	73.0152	0.857857	0.630581	1.09194	0.412643	1.32997
TBS (≥40 µL)	55	TBS (20 µL)	47.197	34.7104	60.0444	22.7249	73.0947	0.858127	0.631098	1.09172	0.413181	1.32899
TBS (≥40 µL)	55.1	TBS (20 µL)	47.2977	34.802	60.1413	22.796	73.1741	0.858398	0.631616	1.09149	0.41372	1.32802
TBS (≥40 µL)	55.2	TBS (20 µL)	47.3985	34.8938	60.2382	22.8672	73.2534	0.858668	0.632135	1.09127	0.414261	1.32705
TBS (≥40 µL)	55.3	TBS (20 µL)	47.4993	34.9858	60.335	22.9386	73.3325	0.858939	0.632654	1.09105	0.414803	1.32609
TBS (≥40 µL)	55.4	TBS (20 µL)	47.6003	35.0779	60.4318	23.0102	73.4116	0.859211	0.633175	1.09083	0.415347	1.32512
TBS (≥40 µL)	55.5	TBS (20 µL)	47.7012	35.1701	60.5286	23.082	73.4905	0.859482	0.633696	1.09061	0.415892	1.32415
TBS (≥40 µL)	55.6	TBS (20 µL)	47.8023	35.2625	60.6253	23.154	73.5694	0.859753	0.634218	1.09038	0.416439	1.32319
TBS (≥40 µL)	55.7	TBS (20 µL)	47.9034	35.3551	60.722	23.2262	73.6481	0.860025	0.634741	1.09016	0.416987	1.32223
TBS (≥40 µL)	55.8	TBS (20 µL)	48.0046	35.4478	60.8186	23.2985	73.7267	0.860297	0.635264	1.08994	0.417537	1.32127
TBS (≥40 µL)	55.9	TBS (20 µL)	48.1058	35.5406	60.9152	23.3711	73.8052	0.860569	0.635789	1.08972	0.418087	1.32031
TBS (≥40 µL)	56	TBS (20 µL)	48.2071	35.6336	61.0118	23.4438	73.8835	0.860841	0.636315	1.0895	0.41864	1.31935
TBS (≥40 µL)	56.1	TBS (20 µL)	48.3085	35.7268	61.1083	23.5168	73.9618	0.861113	0.636841	1.08927	0.419194	1.31839
TBS (≥40 µL)	56.2	TBS (20 µL)	48.4099	35.8201	61.2048	23.5899	74.0399	0.861386	0.637368	1.08905	0.419749	1.31744
TBS (≥40 µL)	56.3	TBS (20 µL)	48.5114	35.9136	61.3012	23.6632	74.1179	0.861659	0.637896	1.08883	0.420306	1.31648
TBS (≥40 µL)	56.4	TBS (20 µL)	48.6129	36.0072	61.3976	23.7367	74.1959	0.861931	0.638425	1.08861	0.420864	1.31553
TBS (≥40 µL)	56.5	TBS (20 µL)	48.7145	36.101	61.494	23.8105	74.2737	0.862204	0.638955	1.08839	0.421424	1.31458
TBS (≥40 µL)	56.6	TBS (20 µL)	48.8162	36.1949	61.5903	23.8844	74.3513	0.862478	0.639486	1.08817	0.421985	1.31363
TBS (≥40 µL)	56.7	TBS (20 µL)	48.918	36.289	61.6866	23.9585	74.4289	0.862751	0.640018	1.08795	0.422548	1.31268
TBS (≥40 µL)	56.8	TBS (20 µL)	49.0198	36.3833	61.7829	24.0328	74.5064	0.863025	0.64055	1.08773	0.423112	1.31173
TBS (≥40 µL)	56.9	TBS (20 µL)	49.1217	36.4777	61.8791	24.1073	74.5837	0.863298	0.641084	1.08751	0.423678	1.31079
TBS (≥40 µL)	57	TBS (20 µL)	49.2236	36.5722	61.9752	24.182	74.661	0.863572	0.641618	1.08728	0.424245	1.30984
TBS (≥40 µL)	57.1	TBS (20 µL)	49.3256	36.6669	62.0714	24.2569	74.7381	0.863846	0.642153	1.08706	0.424814	1.3089
TBS (≥40 µL)	57.2	TBS (20 µL)	49.4277	36.7618	62.1674	24.332	74.8151	0.864121	0.642689	1.08684	0.425384	1.30796
TBS (≥40 µL)	57.3	TBS (20 µL)	49.5298	36.8569	62.2635	24.4073	74.892	0.864395	0.643226	1.08662	0.425956	1.30702
TBS (≥40 µL)	57.4	TBS (20 µL)	49.632	36.9521	62.3595	24.4828	74.9688	0.86467	0.643764	1.0864	0.42653	1.30608
TBS (≥40 µL)	57.5	TBS (20 µL)	49.7343	37.0474	62.4555	24.5585	75.0455	0.864944	0.644303	1.08618	0.427105	1.30514
TBS (≥40 µL)	57.6	TBS (20 µL)	49.8366	37.1429	62.5514	24.6344	75.1221	0.865219	0.644843	1.08596	0.427681	1.3042
TBS (≥40 µL)	57.7	TBS (20 µL)	49.939	37.2386	62.6473	24.7106	75.1986	0.865494	0.645383	1.08574	0.428259	1.30327
TBS (≥40 µL)	57.8	TBS (20 µL)	50.0415	37.3345	62.7432	24.7869	75.2749	0.86577	0.645925	1.08552	0.428839	1.30233
TBS (≥40 µL)	57.9	TBS (20 µL)	50.144	37.4304	62.839	24.8634	75.3512	0.866045	0.646467	1.0853	0.42942	1.3014
TBS (≥40 µL)	58	TBS (20 µL)	50.2466	37.5266	62.9348	24.9402	75.4273	0.866321	0.64701	1.08508	0.430003	1.30047
TBS (≥40 µL)	58.1	TBS (20 µL)	50.3493	37.6229	63.0305	25.0171	75.5034	0.866597	0.647555	1.08486	0.430587	1.29954
TBS (≥40 µL)	58.2	TBS (20 µL)	50.452	37.7194	63.1262	25.0943	75.5793	0.866873	0.6481	1.08464	0.431173	1.29861
TBS (≥40 µL)	58.3	TBS (20 µL)	50.5548	37.8161	63.2219	25.1717	75.6551	0.867149	0.648646	1.08442	0.431761	1.29769
TBS (≥40 µL)	58.4	TBS (20 µL)	50.6576	37.9129	63.3175	25.2492	75.7308	0.867425	0.649193	1.0842	0.43235	1.29676
TBS (≥40 µL)	58.5	TBS (20 µL)	50.7605	38.0098	63.4131	25.327	75.8064	0.867702	0.649741	1.08398	0.432941	1.29584
TBS (≥40 µL)	58.6	TBS (20 µL)	50.8635	38.107	63.5086	25.405	75.8819	0.867978	0.65029	1.08376	0.433533	1.29491
TBS (≥40 µL)	58.7	TBS (20 µL)	50.9666	38.2043	63.6041	25.4833	75.9573	0.868255	0.650839	1.08355	0.434127	1.29399
TBS (≥40 µL)	58.8	TBS (20 µL)	51.0697	38.3017	63.6996	25.5617	76.0325	0.868532	0.65139	1.08333	0.434723	1.29307
TBS (≥40 µL)	58.9	TBS (20 µL)	51.1729	38.3994	63.795	25.6403	76.1077	0.86881	0.651942	1.08311	0.43532	1.29215
TBS (≥40 µL)	59	TBS (20 µL)	51.2761	38.4972	63.8904	25.7192	76.1828	0.869087	0.652494	1.08289	0.435919	1.29123
TBS (≥40 µL)	59.1	TBS (20 µL)	51.3794	38.5951	63.9858	25.7983	76.2577	0.869365	0.653048	1.08267	0.436519	1.29032
TBS (≥40 µL)	59.2	TBS (20 µL)	51.4828	38.6933	64.0811	25.8776	76.3326	0.869642	0.653602	1.08245	0.437122	1.2894
TBS (≥40 µL)	59.3	TBS (20 µL)	51.5863	38.7916	64.1764	25.9571	76.4073	0.86992	0.654158	1.08223	0.437726	1.28849
TBS (≥40 µL)	59.4	TBS (20 µL)	51.6898	38.89	64.2716	26.0369	76.482	0.870198	0.654714	1.08201	0.438331	1.28758
TBS (≥40 µL)	59.5	TBS (20 µL)	51.7934	38.9886	64.3668	26.1168	76.5565	0.870477	0.655271	1.08179	0.438938	1.28666
TBS (≥40 µL)	59.6	TBS (20 µL)	51.897	39.0874	64.462	26.197	76.6309	0.870755	0.65583	1.08158	0.439547	1.28575
TBS (≥40 µL)	59.7	TBS (20 µL)	52.0007	39.1864	64.5571	26.2774	76.7052	0.871034	0.656389	1.08136	0.440158	1.28484
TBS (≥40 µL)	59.8	TBS (20 µL)	52.1045	39.2855	64.6522	26.3581	76.7795	0.871313	0.656949	1.08114	0.44077	1.28394
TBS (≥40 µL)	59.9	TBS (20 µL)	52.2083	39.3848	64.7472	26.4389	76.8536	0.871592	0.65751	1.08092	0.441384	1.28303
TBS (≥40 µL)	60	TBS (20 µL)	52.3123	39.4843	64.8422	26.52	76.9276	0.871871	0.658072	1.0807	0.442	1.28213
TBS (≥40 µL)	60.1	TBS (20 µL)	52.4162	39.584	64.9372	26.6013	77.0015	0.87215	0.658635	1.08049	0.442617	1.28122
TBS (≥40 µL)	60.2	TBS (20 µL)	52.5203	39.6838	65.0321	26.6828	77.0753	0.87243	0.659199	1.08027	0.443237	1.28032
TBS (≥40 µL)	60.3	TBS (20 µL)	52.6244	39.7838	65.127	26.7646	77.149	0.872709	0.659764	1.08005	0.443858	1.27942
TBS (≥40 µL)	60.4	TBS (20 µL)	52.7286	39.8839	65.2219	26.8466	77.2226	0.872989	0.66033	1.07983	0.44448	1.27852
TBS (≥40 µL)	60.5	TBS (20 µL)	52.8328	39.9843	65.3167	26.9288	77.296	0.873269	0.660897	1.07961	0.445105	1.27762
TBS (≥40 µL)	60.6	TBS (20 µL)	52.9371	40.0848	65.4115	27.0113	77.3694	0.87355	0.661465	1.0794	0.445731	1.27672
TBS (≥40 µL)	60.7	TBS (20 µL)	53.0415	40.1854	65.5062	27.094	77.4427	0.87383	0.662033	1.07918	0.446359	1.27583
TBS (≥40 µL)	60.8	TBS (20 µL)	53.1459	40.2863	65.6009	27.1769	77.5159	0.874111	0.662603	1.07896	0.446988	1.27493
TBS (≥40 µL)	60.9	TBS (20 µL)	53.2505	40.3873	65.6956	27.26	77.589	0.874392	0.663174	1.07874	0.44762	1.27404
TBS (≥40 µL)	61	TBS (20 µL)	53.355	40.4885	65.7902	27.3434	77.6619	0.874673	0.663746	1.07853	0.448253	1.27315
TBS (≥40 µL)	61.1	TBS (20 µL)	53.4597	40.5899	65.8848	27.4271	77.7348	0.874954	0.664319	1.07831	0.448888	1.27226
TBS (≥40 µL)	61.2	TBS (20 µL)	53.5644	40.6914	65.9793	27.5109	77.8076	0.875235	0.664892	1.07809	0.449525	1.27137
TBS (≥40 µL)	61.3	TBS (20 µL)	53.6692	40.7931	66.0738	27.595	77.8802	0.875517	0.665467	1.07788	0.450164	1.27048
TBS (≥40 µL)	61.4	TBS (20 µL)	53.774	40.895	66.1683	27.6794	77.9528	0.875798	0.666043	1.07766	0.450804	1.26959
TBS (≥40 µL)	61.5	TBS (20 µL)	53.8789	40.9971	66.2627	27.764	78.0253	0.87608	0.66662	1.07744	0.451446	1.2687
TBS (≥40 µL)	61.6	TBS (20 µL)	53.9839	41.0994	66.3571	27.8488	78.0976	0.876362	0.667197	1.07723	0.452091	1.26782
TBS (≥40 µL)	61.7	TBS (20 µL)	54.089	41.2018	66.4515	27.9338	78.1699	0.876645	0.667776	1.07701	0.452737	1.26694
TBS (≥40 µL)	61.8	TBS (20 µL)	54.1941	41.3044	66.5458	28.0192	78.2421	0.876927	0.668356	1.07679	0.453384	1.26605
TBS (≥40 µL)	61.9	TBS (20 µL)	54.2993	41.4072	66.6401	28.1047	78.3141	0.87721	0.668937	1.07658	0.454034	1.26517
TBS (≥40 µL)	62	TBS (20 µL)	54.4045	41.5101	66.7343	28.1905	78.3861	0.877492	0.669518	1.07636	0.454686	1.26429
TBS (≥40 µL)	62.1	TBS (20 µL)	54.5099	41.6133	66.8285	28.2766	78.458	0.877775	0.670101	1.07614	0.455339	1.26341
TBS (≥40 µL)	62.2	TBS (20 µL)	54.6152	41.7166	66.9227	28.3629	78.5297	0.878059	0.670685	1.07593	0.455994	1.26254
TBS (≥40 µL)	62.3	TBS (20 µL)	54.7207	41.8201	67.0168	28.4494	78.6014	0.878342	0.67127	1.07571	0.456652	1.26166
TBS (≥40 µL)	62.4	TBS (20 µL)	54.8262	41.9238	67.1109	28.5362	78.6729	0.878626	0.671856	1.0755	0.457311	1.26078
TBS (≥40 µL)	62.5	TBS (20 µL)	54.9318	42.0277	67.205	28.6232	78.7444	0.878909	0.672442	1.07528	0.457972	1.25991
TBS (≥40 µL)	62.6	TBS (20 µL)	55.0375	42.1317	67.299	28.7105	78.8158	0.879193	0.67303	1.07506	0.458635	1.25904
TBS (≥40 µL)	62.7	TBS (20 µL)	55.1432	42.2359	67.393	28.7981	78.887	0.879477	0.673619	1.07485	0.459299	1.25817
TBS (≥40 µL)	62.8	TBS (20 µL)	55.249	42.3403	67.4869	28.8859	78.9582	0.879761	0.674209	1.07463	0.459966	1.2573
TBS (≥40 µL)	62.9	TBS (20 µL)	55.3549	42.4449	67.5808	28.9739	79.0293	0.880046	0.6748	1.07442	0.460635	1.25643
TBS (≥40 µL)	63	TBS (20 µL)	55.4608	42.5497	67.6747	29.0623	79.1002	0.880331	0.675392	1.0742	0.461306	1.25556
TBS (≥40 µL)	63.1	TBS (20 µL)	55.5668	42.6547	67.7685	29.1508	79.1711	0.880615	0.675985	1.07399	0.461978	1.25469
TBS (≥40 µL)	63.2	TBS (20 µL)	55.6729	42.7598	67.8623	29.2397	79.2419	0.8809	0.676579	1.07377	0.462653	1.25383
TBS (≥40 µL)	63.3	TBS (20 µL)	55.779	42.8651	67.9561	29.3287	79.3126	0.881186	0.677174	1.07356	0.463329	1.25296
TBS (≥40 µL)	63.4	TBS (20 µL)	55.8853	42.9707	68.0498	29.4181	79.3831	0.881471	0.677771	1.07334	0.464008	1.2521
TBS (≥40 µL)	63.5	TBS (20 µL)	55.9915	43.0764	68.1435	29.5077	79.4536	0.881756	0.678368	1.07313	0.464688	1.25124
TBS (≥40 µL)	63.6	TBS (20 µL)	56.0979	43.1823	68.2371	29.5976	79.524	0.882042	0.678966	1.07291	0.465371	1.25038
TBS (≥40 µL)	63.7	TBS (20 µL)	56.2043	43.2883	68.3307	29.6877	79.5943	0.882328	0.679566	1.0727	0.466055	1.24952
TBS (≥40 µL)	63.8	TBS (20 µL)	56.3108	43.3946	68.4243	29.7781	79.6645	0.882614	0.680166	1.07248	0.466742	1.24866
TBS (≥40 µL)	63.9	TBS (20 µL)	56.4173	43.501	68.5178	29.8688	79.7346	0.882901	0.680767	1.07227	0.467431	1.2478
TBS (≥40 µL)	64	TBS (20 µL)	56.524	43.6077	68.6113	29.9598	79.8046	0.883187	0.68137	1.07205	0.468121	1.24695
TBS (≥40 µL)	64.1	TBS (20 µL)	56.6307	43.7145	68.7048	30.051	79.8745	0.883474	0.681974	1.07184	0.468814	1.24609
TBS (≥40 µL)	64.2	TBS (20 µL)	56.7374	43.8215	68.7982	30.1424	79.9443	0.883761	0.682578	1.07162	0.469508	1.24524
TBS (≥40 µL)	64.3	TBS (20 µL)	56.8443	43.9287	68.8916	30.2342	80.014	0.884048	0.683184	1.07141	0.470205	1.24439
TBS (≥40 µL)	64.4	TBS (20 µL)	56.9512	44.0361	68.9849	30.3262	80.0836	0.884335	0.683791	1.07119	0.470904	1.24353
TBS (≥40 µL)	64.5	TBS (20 µL)	57.0581	44.1437	69.0782	30.4185	80.1531	0.884622	0.684399	1.07098	0.471605	1.24268
TBS (≥40 µL)	64.6	TBS (20 µL)	57.1652	44.2515	69.1715	30.5111	80.2226	0.88491	0.685008	1.07077	0.472308	1.24184
TBS (≥40 µL)	64.7	TBS (20 µL)	57.2723	44.3595	69.2647	30.6039	80.2919	0.885198	0.685618	1.07055	0.473013	1.24099
TBS (≥40 µL)	64.8	TBS (20 µL)	57.3795	44.4676	69.3579	30.6971	80.3611	0.885486	0.686229	1.07034	0.47372	1.24014
TBS (≥40 µL)	64.9	TBS (20 µL)	57.4867	44.576	69.4511	30.7905	80.4303	0.885774	0.686841	1.07012	0.47443	1.2393
TBS (≥40 µL)	65	TBS (20 µL)	57.594	44.6845	69.5442	30.8842	80.4993	0.886062	0.687455	1.06991	0.475141	1.23845
TBS (≥40 µL)	65.1	TBS (20 µL)	57.7014	44.7933	69.6373	30.9781	80.5683	0.886351	0.688069	1.0697	0.475855	1.23761
TBS (≥40 µL)	65.2	TBS (20 µL)	57.8089	44.9022	69.7303	31.0724	80.6372	0.886639	0.688685	1.06948	0.47657	1.23677
TBS (≥40 µL)	65.3	TBS (20 µL)	57.9164	45.0114	69.8233	31.1669	80.7059	0.886928	0.689301	1.06927	0.477288	1.23593
TBS (≥40 µL)	65.4	TBS (20 µL)	58.024	45.1207	69.9163	31.2617	80.7746	0.887217	0.689919	1.06906	0.478008	1.23509
TBS (≥40 µL)	65.5	TBS (20 µL)	58.1317	45.2302	70.0092	31.3569	80.8432	0.887507	0.690538	1.06884	0.478731	1.23425
TBS (≥40 µL)	65.6	TBS (20 µL)	58.2394	45.3399	70.1021	31.4522	80.9117	0.887796	0.691158	1.06863	0.479455	1.23341
TBS (≥40 µL)	65.7	TBS (20 µL)	58.3472	45.4499	70.195	31.5479	80.9801	0.888086	0.691779	1.06842	0.480182	1.23257
TBS (≥40 µL)	65.8	TBS (20 µL)	58.4551	45.56	70.2878	31.6439	81.0484	0.888376	0.692401	1.0682	0.48091	1.23174
TBS (≥40 µL)	65.9	TBS (20 µL)	58.5631	45.6703	70.3806	31.7402	81.1166	0.888666	0.693024	1.06799	0.481641	1.2309
TBS (≥40 µL)	66	TBS (20 µL)	58.6711	45.7808	70.4733	31.8367	81.1847	0.888956	0.693649	1.06778	0.482375	1.23007
TBS (≥40 µL)	66.1	TBS (20 µL)	58.7792	45.8915	70.566	31.9336	81.2527	0.889246	0.694274	1.06756	0.48311	1.22924
TBS (≥40 µL)	66.2	TBS (20 µL)	58.8874	46.0024	70.6587	32.0307	81.3206	0.889537	0.694901	1.06735	0.483848	1.22841
TBS (≥40 µL)	66.3	TBS (20 µL)	58.9956	46.1136	70.7513	32.1282	81.3885	0.889828	0.695529	1.06714	0.484588	1.22758
TBS (≥40 µL)	66.4	TBS (20 µL)	59.1039	46.2249	70.8439	32.2259	81.4562	0.890119	0.696158	1.06693	0.48533	1.22675
TBS (≥40 µL)	66.5	TBS (20 µL)	59.2123	46.3364	70.9365	32.324	81.5239	0.89041	0.696788	1.06671	0.486075	1.22592
TBS (≥40 µL)	66.6	TBS (20 µL)	59.3207	46.4481	71.029	32.4223	81.5915	0.890701	0.697419	1.0665	0.486822	1.2251
TBS (≥40 µL)	66.7	TBS (20 µL)	59.4292	46.56	71.1215	32.521	81.6589	0.890993	0.698051	1.06629	0.487571	1.22427
TBS (≥40 µL)	66.8	TBS (20 µL)	59.5378	46.6722	71.214	32.6199	81.7263	0.891285	0.698685	1.06608	0.488322	1.22345
TBS (≥40 µL)	66.9	TBS (20 µL)	59.6465	46.7845	71.3064	32.7192	81.7936	0.891577	0.69932	1.06587	0.489076	1.22263
TBS (≥40 µL)	67	TBS (20 µL)	59.7552	46.897	71.3988	32.8187	81.8608	0.891869	0.699956	1.06565	0.489832	1.2218
TBS (≥40 µL)	67.1	TBS (20 µL)	59.864	47.0098	71.4911	32.9186	81.9279	0.892161	0.700593	1.06544	0.490591	1.22098
TBS (≥40 µL)	67.2	TBS (20 µL)	59.9729	47.1227	71.5834	33.0188	81.995	0.892454	0.701231	1.06523	0.491351	1.22016
TBS (≥40 µL)	67.3	TBS (20 µL)	60.0818	47.2359	71.6757	33.1193	82.0619	0.892746	0.70187	1.06502	0.492114	1.21934
TBS (≥40 µL)	67.4	TBS (20 µL)	60.1909	47.3492	71.7679	33.2201	82.1287	0.893039	0.702511	1.06481	0.49288	1.21853
TBS (≥40 µL)	67.5	TBS (20 µL)	60.2999	47.4628	71.8601	33.3212	82.1955	0.893332	0.703152	1.06459	0.493648	1.21771
TBS (≥40 µL)	67.6	TBS (20 µL)	60.4091	47.5765	71.9523	33.4227	82.2622	0.893626	0.703795	1.06438	0.494418	1.2169
TBS (≥40 µL)	67.7	TBS (20 µL)	60.5183	47.6905	72.0444	33.5244	82.3287	0.893919	0.704439	1.06417	0.495191	1.21608
TBS (≥40 µL)	67.8	TBS (20 µL)	60.6276	47.8047	72.1365	33.6265	82.3952	0.894213	0.705084	1.06396	0.495966	1.21527
TBS (≥40 µL)	67.9	TBS (20 µL)	60.737	47.9191	72.2285	33.7289	82.4616	0.894507	0.705731	1.06375	0.496744	1.21446
TBS (≥40 µL)	68	TBS (20 µL)	60.8465	48.0337	72.3205	33.8316	82.5279	0.894801	0.706378	1.06354	0.497524	1.21365
TBS (≥40 µL)	68.1	TBS (20 µL)	60.956	48.1485	72.4125	33.9346	82.5941	0.895095	0.707027	1.06333	0.498306	1.21284
TBS (≥40 µL)	68.2	TBS (20 µL)	61.0656	48.2636	72.5045	34.038	82.6603	0.89539	0.707677	1.06312	0.499091	1.21203
TBS (≥40 µL)	68.3	TBS (20 µL)	61.1752	48.3788	72.5964	34.1417	82.7263	0.895684	0.708328	1.0629	0.499878	1.21122
TBS (≥40 µL)	68.4	TBS (20 µL)	61.285	48.4943	72.6882	34.2457	82.7923	0.895979	0.70898	1.06269	0.500668	1.21041
TBS (≥40 µL)	68.5	TBS (20 µL)	61.3948	48.6099	72.7801	34.3501	82.8582	0.896274	0.709634	1.06248	0.501461	1.20961
TBS (≥40 µL)	68.6	TBS (20 µL)	61.5047	48.7258	72.8718	34.4547	82.9239	0.896569	0.710289	1.06227	0.502256	1.2088
TBS (≥40 µL)	68.7	TBS (20 µL)	61.6146	48.8419	72.9636	34.5597	82.9896	0.896865	0.710945	1.06206	0.503053	1.208
TBS (≥40 µL)	68.8	TBS (20 µL)	61.7246	48.9582	73.0553	34.6651	83.0552	0.89716	0.711602	1.06185	0.503853	1.2072
TBS (≥40 µL)	68.9	TBS (20 µL)	61.8347	49.0747	73.147	34.7708	83.1208	0.897456	0.71226	1.06164	0.504655	1.2064
TBS (≥40 µL)	69	TBS (20 µL)	61.9449	49.1915	73.2387	34.8768	83.1862	0.897752	0.71292	1.06143	0.505461	1.2056
TBS (≥40 µL)	69.1	TBS (20 µL)	62.0551	49.3084	73.3303	34.9831	83.2515	0.898048	0.71358	1.06122	0.506268	1.2048
TBS (≥40 µL)	69.2	TBS (20 µL)	62.1655	49.4256	73.4218	35.0898	83.3168	0.898345	0.714243	1.06101	0.507078	1.204
TBS (≥40 µL)	69.3	TBS (20 µL)	62.2758	49.543	73.5134	35.1969	83.382	0.898641	0.714906	1.0608	0.507891	1.2032
TBS (≥40 µL)	69.4	TBS (20 µL)	62.3863	49.6606	73.6049	35.3042	83.4471	0.898938	0.71557	1.06059	0.508707	1.20241
TBS (≥40 µL)	69.5	TBS (20 µL)	62.4968	49.7784	73.6964	35.412	83.5121	0.899235	0.716236	1.06038	0.509525	1.20161
TBS (≥40 µL)	69.6	TBS (20 µL)	62.6075	49.8965	73.7878	35.52	83.577	0.899532	0.716903	1.06017	0.510345	1.20082
TBS (≥40 µL)	69.7	TBS (20 µL)	62.7181	50.0147	73.8792	35.6285	83.6418	0.89983	0.717571	1.05996	0.511169	1.20003
TBS (≥40 µL)	69.8	TBS (20 µL)	62.8289	50.1332	73.9705	35.7372	83.7065	0.900127	0.718241	1.05975	0.511995	1.19923
TBS (≥40 µL)	69.9	TBS (20 µL)	62.9397	50.2519	74.0619	35.8464	83.7712	0.900425	0.718911	1.05954	0.512823	1.19844
TBS (≥40 µL)	70	TBS (20 µL)	63.0506	50.3708	74.1531	35.9558	83.8358	0.900723	0.719583	1.05933	0.513655	1.19765
TBS (≥40 µL)	70.1	TBS (20 µL)	63.1616	50.49	74.2444	36.0657	83.9003	0.901021	0.720257	1.05912	0.514489	1.19687
TBS (≥40 µL)	70.2	TBS (20 µL)	63.2726	50.6094	74.3356	36.1759	83.9647	0.90132	0.720931	1.05891	0.515326	1.19608
TBS (≥40 µL)	70.3	TBS (20 µL)	63.3838	50.729	74.4268	36.2864	84.029	0.901618	0.721607	1.0587	0.516165	1.19529
TBS (≥40 µL)	70.4	TBS (20 µL)	63.495	50.8488	74.5179	36.3973	84.0932	0.901917	0.722284	1.05849	0.517007	1.19451
TBS (≥40 µL)	70.5	TBS (20 µL)	63.6062	50.9688	74.609	36.5086	84.1574	0.902216	0.722962	1.05828	0.517852	1.19372
TBS (≥40 µL)	70.6	TBS (20 µL)	63.7176	51.0891	74.7001	36.6202	84.2214	0.902515	0.723642	1.05808	0.5187	1.19294
TBS (≥40 µL)	70.7	TBS (20 µL)	63.829	51.2096	74.7911	36.7322	84.2854	0.902814	0.724323	1.05787	0.519551	1.19216
TBS (≥40 µL)	70.8	TBS (20 µL)	63.9405	51.3303	74.8821	36.8446	84.3493	0.903114	0.725005	1.05766	0.520404	1.19137
TBS (≥40 µL)	70.9	TBS (20 µL)	64.052	51.4513	74.9731	36.9573	84.4131	0.903414	0.725688	1.05745	0.52126	1.19059
TBS (≥40 µL)	71	TBS (20 µL)	64.1637	51.5725	75.064	37.0705	84.4769	0.903714	0.726373	1.05724	0.522119	1.18981
TBS (≥40 µL)	71.1	TBS (20 µL)	64.2754	51.6939	75.1549	37.1839	84.5405	0.904014	0.727059	1.05703	0.522981	1.18904
TBS (≥40 µL)	71.2	TBS (20 µL)	64.3872	51.8155	75.2458	37.2978	84.6041	0.904314	0.727746	1.05682	0.523846	1.18826
TBS (≥40 µL)	71.3	TBS (20 µL)	64.499	51.9374	75.3366	37.412	84.6675	0.904615	0.728435	1.05661	0.524713	1.18748
TBS (≥40 µL)	71.4	TBS (20 µL)	64.611	52.0595	75.4274	37.5267	84.7309	0.904915	0.729125	1.05641	0.525584	1.18671
TBS (≥40 µL)	71.5	TBS (20 µL)	64.723	52.1819	75.5181	37.6417	84.7943	0.905216	0.729816	1.0562	0.526457	1.18593
TBS (≥40 µL)	71.6	TBS (20 µL)	64.8351	52.3044	75.6088	37.757	84.8575	0.905518	0.730509	1.05599	0.527333	1.18516
TBS (≥40 µL)	71.7	TBS (20 µL)	64.9472	52.4272	75.6995	37.8728	84.9206	0.905819	0.731202	1.05578	0.528212	1.18439
TBS (≥40 µL)	71.8	TBS (20 µL)	65.0595	52.5503	75.7901	37.989	84.9837	0.90612	0.731898	1.05557	0.529094	1.18362
TBS (≥40 µL)	71.9	TBS (20 µL)	65.1718	52.6735	75.8807	38.1055	85.0467	0.906422	0.732594	1.05537	0.529979	1.18285
TBS (≥40 µL)	72	TBS (20 µL)	65.2841	52.797	75.9713	38.2224	85.1096	0.906724	0.733292	1.05516	0.530867	1.18208
TBS (≥40 µL)	72.1	TBS (20 µL)	65.3966	52.9208	76.0618	38.3398	85.1724	0.907026	0.733991	1.05495	0.531758	1.18131
TBS (≥40 µL)	72.2	TBS (20 µL)	65.5091	53.0447	76.1523	38.4575	85.2352	0.907329	0.734692	1.05474	0.532652	1.18054
TBS (≥40 µL)	72.3	TBS (20 µL)	65.6217	53.1689	76.2428	38.5756	85.2978	0.907631	0.735393	1.05453	0.533549	1.17978
TBS (≥40 µL)	72.4	TBS (20 µL)	65.7344	53.2934	76.3332	38.6941	85.3604	0.907934	0.736097	1.05433	0.534449	1.17901
TBS (≥40 µL)	72.5	TBS (20 µL)	65.8472	53.4181	76.4236	38.813	85.4229	0.908237	0.736801	1.05412	0.535352	1.17825
TBS (≥40 µL)	72.6	TBS (20 µL)	65.96	53.543	76.514	38.9323	85.4853	0.90854	0.737507	1.05391	0.536258	1.17748
TBS (≥40 µL)	72.7	TBS (20 µL)	66.0729	53.6682	76.6043	39.0521	85.5476	0.908844	0.738214	1.0537	0.537167	1.17672
TBS (≥40 µL)	72.8	TBS (20 µL)	66.1859	53.7936	76.6946	39.1722	85.6099	0.909147	0.738923	1.0535	0.538079	1.17596
TBS (≥40 µL)	72.9	TBS (20 µL)	66.299	53.9192	76.7848	39.2927	85.6721	0.909451	0.739633	1.05329	0.538995	1.1752
TBS (≥40 µL)	73	TBS (20 µL)	66.4121	54.0451	76.875	39.4137	85.7342	0.909755	0.740344	1.05308	0.539913	1.17444
TBS (≥40 µL)	73.1	TBS (20 µL)	66.5253	54.1712	76.9652	39.535	85.7962	0.910059	0.741057	1.05288	0.540835	1.17368
TBS (≥40 µL)	73.2	TBS (20 µL)	66.6386	54.2976	77.0554	39.6568	85.8581	0.910363	0.741771	1.05267	0.54176	1.17293
TBS (≥40 µL)	73.3	TBS (20 µL)	66.752	54.4242	77.1455	39.779	85.92	0.910668	0.742486	1.05246	0.542688	1.17217
TBS (≥40 µL)	73.4	TBS (20 µL)	66.8654	54.5511	77.2355	39.9016	85.9817	0.910973	0.743203	1.05226	0.543619	1.17141
TBS (≥40 µL)	73.5	TBS (20 µL)	66.9789	54.6782	77.3256	40.0246	86.0434	0.911278	0.743921	1.05205	0.544553	1.17066
TBS (≥40 µL)	73.6	TBS (20 µL)	67.0925	54.8055	77.4156	40.1481	86.105	0.911583	0.744641	1.05184	0.54549	1.16991
TBS (≥40 µL)	73.7	TBS (20 µL)	67.2062	54.9331	77.5055	40.272	86.1666	0.911888	0.745362	1.05164	0.546431	1.16915
TBS (≥40 µL)	73.8	TBS (20 µL)	67.3199	55.061	77.5955	40.3963	86.228	0.912194	0.746084	1.05143	0.547375	1.1684
TBS (≥40 µL)	73.9	TBS (20 µL)	67.4337	55.1891	77.6854	40.521	86.2894	0.9125	0.746808	1.05122	0.548322	1.16765
TBS (≥40 µL)	74	TBS (20 µL)	67.5476	55.3174	77.7752	40.6462	86.3507	0.912806	0.747533	1.05102	0.549273	1.1669
TBS (≥40 µL)	74.1	TBS (20 µL)	67.6616	55.446	77.865	40.7718	86.4119	0.913112	0.748259	1.05081	0.550227	1.16615
TBS (≥40 µL)	74.2	TBS (20 µL)	67.7757	55.5749	77.9548	40.8979	86.4731	0.913418	0.748987	1.0506	0.551184	1.16541
TBS (≥40 µL)	74.3	TBS (20 µL)	67.8898	55.704	78.0446	41.0243	86.5341	0.913725	0.749717	1.0504	0.552145	1.16466
TBS (≥40 µL)	74.4	TBS (20 µL)	68.004	55.8333	78.1343	41.1513	86.5951	0.914032	0.750448	1.05019	0.553108	1.16391
TBS (≥40 µL)	74.5	TBS (20 µL)	68.1183	55.9629	78.224	41.2786	86.656	0.914339	0.75118	1.04999	0.554076	1.16317
TBS (≥40 µL)	74.6	TBS (20 µL)	68.2326	56.0928	78.3136	41.4064	86.7169	0.914646	0.751914	1.04978	0.555046	1.16242
TBS (≥40 µL)	74.7	TBS (20 µL)	68.347	56.2229	78.4032	41.5347	86.7776	0.914954	0.752649	1.04957	0.55602	1.16168
TBS (≥40 µL)	74.8	TBS (20 µL)	68.4616	56.3532	78.4928	41.6634	86.8383	0.915261	0.753385	1.04937	0.556998	1.16094
TBS (≥40 µL)	74.9	TBS (20 µL)	68.5761	56.4838	78.5824	41.7926	86.8989	0.915569	0.754123	1.04916	0.557979	1.1602
TBS (≥40 µL)	75	TBS (20 µL)	68.6908	56.6147	78.6719	41.9222	86.9594	0.915877	0.754863	1.04896	0.558963	1.15946
TBS (≥40 µL)	75.1	TBS (20 µL)	68.8055	56.7458	78.7613	42.0523	87.0198	0.916186	0.755604	1.04875	0.559951	1.15872
TBS (≥40 µL)	75.2	TBS (20 µL)	68.9204	56.8772	78.8508	42.1828	87.0802	0.916494	0.756346	1.04855	0.560942	1.15798
TBS (≥40 µL)	75.3	TBS (20 µL)	69.0353	57.0089	78.9402	42.3139	87.1405	0.916803	0.75709	1.04834	0.561937	1.15724
TBS (≥40 µL)	75.4	TBS (20 µL)	69.1502	57.1408	79.0295	42.4453	87.2007	0.917112	0.757835	1.04814	0.562935	1.15651
TBS (≥40 µL)	75.5	TBS (20 µL)	69.2653	57.2729	79.1189	42.5773	87.2608	0.917421	0.758582	1.04793	0.563937	1.15577
TBS (≥40 µL)	75.6	TBS (20 µL)	69.3804	57.4054	79.2082	42.7097	87.3209	0.91773	0.75933	1.04773	0.564943	1.15504
TBS (≥40 µL)	75.7	TBS (20 µL)	69.4956	57.538	79.2974	42.8426	87.3809	0.91804	0.76008	1.04752	0.565952	1.1543
TBS (≥40 µL)	75.8	TBS (20 µL)	69.6109	57.671	79.3867	42.9759	87.4408	0.918349	0.760831	1.04732	0.566965	1.15357
TBS (≥40 µL)	75.9	TBS (20 µL)	69.7262	57.8042	79.4758	43.1098	87.5006	0.918659	0.761584	1.04711	0.567981	1.15284
TBS (≥40 µL)	76	TBS (20 µL)	69.8417	57.9377	79.565	43.2441	87.5604	0.91897	0.762338	1.04691	0.569001	1.15211
TBS (≥40 µL)	76.1	TBS (20 µL)	69.9572	58.0714	79.6541	43.3789	87.62	0.91928	0.763094	1.0467	0.570025	1.15138
TBS (≥40 µL)	76.2	TBS (20 µL)	70.0728	58.2054	79.7432	43.5142	87.6796	0.919591	0.763851	1.0465	0.571052	1.15065
TBS (≥40 µL)	76.3	TBS (20 µL)	70.1885	58.3397	79.8323	43.6499	87.7392	0.919901	0.764609	1.04629	0.572083	1.14992
TBS (≥40 µL)	76.4	TBS (20 µL)	70.3042	58.4742	79.9213	43.7862	87.7986	0.920212	0.76537	1.04609	0.573118	1.1492
TBS (≥40 µL)	76.5	TBS (20 µL)	70.4201	58.609	80.0103	43.923	87.858	0.920524	0.766131	1.04589	0.574156	1.14847
TBS (≥40 µL)	76.6	TBS (20 µL)	70.536	58.7441	80.0992	44.0602	87.9173	0.920835	0.766894	1.04568	0.575199	1.14775
TBS (≥40 µL)	76.7	TBS (20 µL)	70.6519	58.8795	80.1881	44.198	87.9765	0.921147	0.767659	1.04548	0.576245	1.14702
TBS (≥40 µL)	76.8	TBS (20 µL)	70.768	59.0151	80.277	44.3362	88.0357	0.921458	0.768425	1.04527	0.577295	1.1463
TBS (≥40 µL)	76.9	TBS (20 µL)	70.8842	59.151	80.3659	44.475	88.0948	0.92177	0.769193	1.04507	0.578349	1.14558
TBS (≥40 µL)	77	TBS (20 µL)	71.0004	59.2871	80.4547	44.6143	88.1538	0.922083	0.769963	1.04487	0.579406	1.14485
TBS (≥40 µL)	77.1	TBS (20 µL)	71.1167	59.4235	80.5434	44.7541	88.2127	0.922395	0.770733	1.04466	0.580468	1.14413
TBS (≥40 µL)	77.2	TBS (20 µL)	71.2331	59.5602	80.6322	44.8943	88.2715	0.922708	0.771506	1.04446	0.581533	1.14341
TBS (≥40 µL)	77.3	TBS (20 µL)	71.3495	59.6972	80.7209	45.0352	88.3303	0.923021	0.77228	1.04425	0.582602	1.1427
TBS (≥40 µL)	77.4	TBS (20 µL)	71.466	59.8345	80.8096	45.1765	88.389	0.923334	0.773055	1.04405	0.583676	1.14198
TBS (≥40 µL)	77.5	TBS (20 µL)	71.5827	59.972	80.8982	45.3183	88.4477	0.923647	0.773832	1.04385	0.584753	1.14126
TBS (≥40 µL)	77.6	TBS (20 µL)	71.6994	60.1098	80.9868	45.4607	88.5062	0.923961	0.774611	1.04364	0.585834	1.14054
TBS (≥40 µL)	77.7	TBS (20 µL)	71.8161	60.2479	81.0754	45.6036	88.5647	0.924275	0.775391	1.04344	0.586919	1.13983
TBS (≥40 µL)	77.8	TBS (20 µL)	71.933	60.3863	81.1639	45.747	88.6231	0.924589	0.776173	1.04324	0.588008	1.13911
TBS (≥40 µL)	77.9	TBS (20 µL)	72.0499	60.5249	81.2524	45.891	88.6815	0.924903	0.776956	1.04303	0.589102	1.1384
TBS (≥40 µL)	78	TBS (20 µL)	72.1669	60.6638	81.3409	46.0355	88.7397	0.925217	0.777741	1.04283	0.590199	1.13769
TBS (≥40 µL)	78.1	TBS (20 µL)	72.284	60.803	81.4293	46.1806	88.7979	0.925532	0.778528	1.04263	0.5913	1.13698
TBS (≥40 µL)	78.2	TBS (20 µL)	72.4012	60.9425	81.5177	46.3261	88.856	0.925847	0.779316	1.04243	0.592406	1.13627
TBS (≥40 µL)	78.3	TBS (20 µL)	72.5185	61.0823	81.606	46.4723	88.9141	0.926162	0.780106	1.04222	0.593516	1.13556
TBS (≥40 µL)	78.4	TBS (20 µL)	72.6358	61.2223	81.6944	46.619	88.9721	0.926477	0.780897	1.04202	0.594629	1.13485
TBS (≥40 µL)	78.5	TBS (20 µL)	72.7532	61.3626	81.7827	46.7662	89.03	0.926792	0.78169	1.04182	0.595748	1.13414
TBS (≥40 µL)	78.6	TBS (20 µL)	72.8707	61.5033	81.8709	46.914	89.0878	0.927108	0.782484	1.04161	0.59687	1.13343
TBS (≥40 µL)	78.7	TBS (20 µL)	72.9883	61.6442	81.9591	47.0623	89.1456	0.927424	0.78328	1.04141	0.597996	1.13273
TBS (≥40 µL)	78.8	TBS (20 µL)	73.1059	61.7854	82.0473	47.2112	89.2033	0.92774	0.784078	1.04121	0.599127	1.13202
TBS (≥40 µL)	78.9	TBS (20 µL)	73.2236	61.9268	82.1355	47.3607	89.2609	0.928056	0.784878	1.04101	0.600262	1.13132
TBS (≥40 µL)	79	TBS (20 µL)	73.3415	62.0686	82.2236	47.5107	89.3184	0.928373	0.785679	1.04081	0.601401	1.13061
TBS (≥40 µL)	79.1	TBS (20 µL)	73.4593	62.2107	82.3117	47.6613	89.3759	0.92869	0.786481	1.0406	0.602545	1.12991
TBS (≥40 µL)	79.2	TBS (20 µL)	73.5773	62.353	82.3997	47.8125	89.4333	0.929007	0.787286	1.0404	0.603693	1.12921
TBS (≥40 µL)	79.3	TBS (20 µL)	73.6954	62.4957	82.4878	47.9643	89.4906	0.929324	0.788092	1.0402	0.604846	1.12851
TBS (≥40 µL)	79.4	TBS (20 µL)	73.8135	62.6386	82.5757	48.1166	89.5479	0.929641	0.788899	1.04	0.606002	1.12781
TBS (≥40 µL)	79.5	TBS (20 µL)	73.9317	62.7818	82.6637	48.2695	89.6051	0.929959	0.789708	1.03979	0.607164	1.12711
TBS (≥40 µL)	79.6	TBS (20 µL)	74.05	62.9253	82.7516	48.423	89.6622	0.930277	0.790519	1.03959	0.608329	1.12641
TBS (≥40 µL)	79.7	TBS (20 µL)	74.1684	63.0692	82.8395	48.5771	89.7192	0.930595	0.791332	1.03939	0.6095	1.12571
TBS (≥40 µL)	79.8	TBS (20 µL)	74.2869	63.2133	82.9273	48.7318	89.7762	0.930913	0.792146	1.03919	0.610674	1.12502
TBS (≥40 µL)	79.9	TBS (20 µL)	74.4054	63.3577	83.0152	48.8871	89.8331	0.931232	0.792962	1.03899	0.611854	1.12432
TBS (≥40 µL)	80	TBS (20 µL)	74.524	63.5024	83.1029	49.043	89.8899	0.93155	0.79378	1.03879	0.613037	1.12362
